# Supplementary material for: Genome-Wide Identification and Expression Analysis of the SPL Gene Family in Phalaenopsis equestris
Source: Plants (Basel). 2025 Oct 7;14(19):3090. doi: 10.3390/plants14193090 (PMC12526091; doi:10.3390/plants14193090)
Supplement: Supplementary file 1 [file plants-14-03090-s001.zip]

Archive with 2 entries (2 files):
- PeqSPL Figure S.pdf
- PeqSPL Table S.xlsx
