# Supplementary material for: Genome-Wide Identification and Expression Analysis of the SPL Gene Family in Phalaenopsis equestris
Source: Plants (Basel). 2025 Oct 7;14(19):3090. doi: 10.3390/plants14193090 (PMC12526091; doi:10.3390/plants14193090)
Supplement: Supplementary file 1 [file plants-14-03090-s001.zip › PeqSPL Table S.xlsx]

## Sheet: Table S1
Table S1 Amino acids of SPL members
Gene name	Gene ID	Amino acid sequence
PeqSPL1	LOC110018951	MKAAFMEWDSKMTLWALPELEQNDAEATLSLDCSVDLKLGGLGALGLAESWKQQRRSSTASSSKRQRAPSNSNQTVLCLVDDCKSDLSSCKEYHRRHKVCELHSKTPVVMVGGQEQRFCQQCSRFHLLMEFDEVKRSCRKRLDGHNRRRRKPQVEATNAGNLYSTQHGSRFTSYPQNFASAGIDPAWSSMVKLEEGTLYPMLPPPINHFVDRVQQPPSHHFAATFDPNYKEDKQFFLHDHTSRMAIEPTTACQPLLNTISSAAESSSNGLMFSDRLSQVFDSDCALSLLSSSAQTSGINQSHMGQPLLSNLHYGGYSHSPMEEEHVGTVLVPDSGETDLHCQSMFQVGDEEGSDCGSESIPFSWQ
PeqSPL2	LOC110021553	METNFGGDNRQFFAAGSSKRFGKEAQEWDLNDWKWDGDLFMATPVNPGPLNGLNKNLFPDIVLSNSSSSCSDETEFGLGNVLGEADKRRRIVVAEDDEQCDDTGSLTLKLGAHAYPVMEEDFSLPGMKNGKRVMMQASNSNHPKCQVQSCCANLSQSKDYHRRHKVCETHAKASSAVVGNVIQRFCQQCSRFHLLQEFDEGKRSCRRRLAGHNRRRRKTLSGAATPSESSAAGDQSAGYLLISLLRILANLNSDRSEQSNDQELLSNFLRNIVSLAGSSDGKNSSGLLQASSDLQKIGTSAGTSGEAANALISGAFRTKELCSPAKTVCDPPASTNHRVSPAAVVAPREIHGHQNHSLACFDETRQATCSKRLVPEKNCSPDKSPTVDSLQHMLPTACT…
PeqSPL3	LOC110021701	MEGDVDAGLAPPIFLHNQTLPGRFSDASPMARKRDLPWGNPGFHHVHHKQEGQQWFIGSGLSTPSHSNSWNPKMWKWDSVRFSSKPSEDVPEVLCLGTQGVAGAAESGSCVEQRKNMEEGGKSQLLREGMEEGENLALKLGGGGCRVEEQVGRANKRVRSGSPGSAASYPMCQVDDCKADLSNAKDYHRRHKVCEFHSKTAKALVAKQMQRFCQQCSRFHPLTEFDEGKRSCRRRLAGHNRRRRKTQPEDASTNILASESQDAKVSGSVDIANLFAILARLQGNIAGKPTSMPSVPERDQLIQIINKIGSLPPTIPSPKTLVQRSFDLNVSQAPQQSSSEQPSQGRGNLSIPSTMNLLGVLSAALASSNPNVLASMSQESSHENGSSKSREACQKAINS…
PeqSPL4	LOC110022067	MEFQQTSPVDSSVSVPALEISEDLSASTVWDWGNLLDFALETEDTLSLPWDAADLPRLPLSEVETPADPPPVIAPVAGSSNRVRKRDPRLVCANYLAGRVPCACPEVDEKELEGDEEEEQVFGGRKRARAGVVNVGVRCQVPGCEADIKELKGYHRRHRVCLRCANASSVMLDGEEKRYCQQCGKFHVLLDFDEGKRSCRRKLEKHNRRRRRKPADSNNVVEKENLSQAELQENVFRDSDQIQGTPEAYACKAVDNGESNNLVDGEMFLDCENGNGFPGCSFTGVEQAQTKSPLLFAASAEARVDDRKDHPQSAFSSTSCDKKASYSSMCPTGRISFKLYDWNPAEFPRRLRLQIFQWLASMPVELEGYIRPGCTILTVFIAMPQHMWEKLSKDGALYV…
PeqSPL5	LOC110023454	MGIWGKNRRKSSISRSLSAKMDWNLKAPLQWEWENLALFSGKESEITKFTTQAEWRTEDGGVISNGSVYSSGSGTSSGSDLGNGSSRSSVSASVGSSSKVGVFTSELNFEALEGLHQNPNKNNEPVTGEDAETSPAIVRRSGAGEPQLGLKLGKRTYFEDFGRANVKTSITQEDTSVKKARVSHQATQNTYCQVEGCNIDLIGAKDYHRKHRVCENHSKSPKVIIAGQERRFCQQCSRFHDLSEFDQKKRSCRKRLSEHNSRRRKPQPEAISFNSSVLPSSFYVDAANGQQMNFFLSRGPVNDTRPSASTLWEKSSGFSLSTSEGTWPKPTKAGVDGALHLPFLDFSDNFPTSHHGFNRTMPFKGTTAEVLNQGLEASASASNFNGAPPDLRSALSLLS…
PeqSPL6	LOC110024613	MMNSSHTTETYAASPFMSFVGLEASGCTQNTQKHQLWDWDSSNTFSSTSHSLPFYPNHTIPSDLLDPPPPPLFPSNNPFPFYFPPPPPPPQPSTTIISDYPRSSGFFKLENGLATTGFGGLAGARIGLNLGHRTYFSSVDHQLMLFGRSAHHQPPRCQAEGCRADLSGAKHYHRRHKVCDFHSKAPVVFFPGGVQQRFCQQCSRFHGLAEFDDSKRSCRKRLAEHNRRRRKPQAQPTTKGSSSSSIAPTIKAKEENKLISGAKTSKQLSSIVKSNNTPPIPSDGNASLEVQQKKAVVQFTSTTGSALSLAGGVGVSTTTHEHQKVSTFMSAEEKASEYQQQFQSHFTSPCSSSNTFFPHQNFFNEGSHSGGGSEMTHHNQTSILQLGQAMFEWDFI
PeqSPL7	LOC110026415	MEKSSSSAANGYGDSLNGLKFGKKIYFEDVGGSGSSSKSMAAVGKKGKGVAAVGGGQQKAPRCQVEGCNLDLTGAKAYYCRHKVCGMHSKSPRVIVAGLEQRFCQQCSRFQLLPEFDQGKRSCRRRLAGHNERRRKPHPGPLTSRCGRLSFHEDDSRYRIFLKDFSYPSSHGASRDIWPMMRNDQALNNQWHGSYNTRIGAVTNHYPTFLSAFEQASSDCLTGVSDSSCALSLLSNQPWGSNIMASAPPRNHPPRNHEAPLISAGTGIRGGSMAQINMASSNMSCPWMFRDHSSWSSSLDMGLRQLSDAGNGHFSSELELALQDNRQCDDEIGHREVFDHDHSAMHWSL
PeqSPL8	LOC110027702	MEANMRGDIHQFFTTESSNGHKQKTQEWDLNEWKWDGERFVAAPVTPGSLDYRNKQPFHGVVVSNTSSAGSDEFNFGIVGKGLGETDKRRRILVVGDDKQCDEVGSLTLKIGGHVYPVRDEDLEVGGMKNGKRGMVQASNLNIPKCQVEGCGADLSNFKDYYRRHKLCEMHAKASSVALGNVMQRFCQQCSRFHLLQEFDERKRSCRQSLRDHNDIRKKKHSVVSPIKGSAADNQSTNHLLISVLKILGNLSSDKFQHSKDSELLWNFVKNIAPLACSSDTNKISRLLQASHDIQKVGTSAGISGEVADALLSGVLKPSRLPAKTKCAPTMATNQCAPVSAAPREMQCQLEALCSLQHMLPAAGTVEDERTMGFDLNAPYVEEPNGELGCEKPSKQATA…
PeqSPL9	LOC110030741	MQETDNHQIMMLDYEWANPAAAAAAAMLLFGDAGEVDPTPFDQYGGNGLAAGDFFAPTAAGGLFSPVGATAASGQRYGMGMPSAVTAPARIGLNLGVRTYFSSASPEEEMGIGRVCRRRVRLARCQAEGCGADLTHAKHYHRRHKVCEFHSKASIVIAAGLSQRFCQQCSRFHVLSEFDQGKRSCRKRLADHNRRRRKSQDLATINNINNNNNDNNNNNNKSTVATANNNNNNAALLHFESSSSSNNNNTMANMGSSMDKRNPETGSAITRVPSPAMALGLNCSAMTVSPALAGLSGSSTTTVSSPPRVSFFSHLGDFRGHEHRFLSWDDGDDSCSIRSPYQSK
PeqSPL10	LOC110030902	MDRTPSDTQRSSKYKASAAAYASVATAENGDLEGDEEAEERIQPPSIQPPMIRGRGGGGGAAGGAAYPICQAEKCTADLTEAKRYHRRHKVCEAHAKAAAVIVAGLRQRFCQQCSRFHELPEFDEAKRSCRRRLAGHNERRRKSTSESQVEGSSRCMRADQDGKVPMSLPGNQNYKHFQIR
PeqSPL11	LOC110031164	MVTSSGASRRARVPNSTGYIASCSVDGCVADLSKCREYHKRHKVCEVHSKTPVVVVGGREQRFCQQCSRFHSLAEFDEGKRSCRKRLDGHNRRRRKPPQLDAQSSGNSLTNPHGTRYSLHQHTCSTTTPDSNWINFSSKSDHGTLHSSGLPLQFPYLQQSVAASGSDRAFSLLSSSSQSSHINRGPMMYNVNKILPDQHLQLCNSAELYPCFHSSTRASMAGMPCGQLEDENVGSKVVSEANGTNLHCQDVFQGSSKVLFEDTSETPPIHWQWDQSLCSNITIKFRCLFLEYLVHFMIVFIDLSNLVWCHDLA
PeqSPL12	LOC110033253	MDRGSSSRAGSSGDAFKGLQFGKKISFDDVSGAESSSKSGTAPASPDMRQLVAGRKAKGAAQGCGQPLPPPRCQVEGCNLDLKGAKSYYCRHKVCGMHSKSPKVIVAGLEQRFCQQCSRFHLLKEFDQGKRSCRRRLAGHNERRRKPPPGLLPSHYDDSGRRGRGFLMDFMHPRPPDTAKNMLWPTMRSSDRVVTNQLQGKSIQSSGGVISDELPTLFSVPELAPGDCIAAILAGVSDSTCALSLLSTQPWDVVPASAATPSSELEMAQGSSYVNSSWAFKDHAAGSGSSHEMGFRQIQDAGNCHFSGELELAPQGSRHCPDDVSPSELYDHLHDLHWPL
PeqSPL13	LOC110033310	MEWEFKMPPWDLTELEQNTGEANLSSVVGSSGSRTGSLDCSVDLKLGGLGDFGMADKWKEESRSFEMPMEMSVAVAAGGQFKRPRVLSSGSQNVSCLVDGCRNDLSHCREYHRRHKVCEVHSKTPIVLVGGQEQRFCQQCSRFHLLVEFDEVKRSCRKRLDGHNRRRRKPQSDLISGNLFPNHHGTRFPTYPQVFPAAATDSARSTILPSKEEALSSHQPSPLHFINRSAPPPPSHHFSNSFTWSFKEGKQLPFLQDDNEMTLSSLTPLEPAATISSATESSSSRKIIFTNGLPRHVDSDCALSLLSSSTHTPSINLGHEMSVDRVPICGQPMLSNLEYGAGLGLYSHIQATSNNVSTAGVLCSGVENERGGTDAVSDAIEADLHCQSIFHDEAEGTSD…
PeqSPL14	LOC110033499	MEGEVDAGVAPSVLLPGRFSDTAGMARKRDFRWTNPGLYHFSHHQQKHLSLMGSAITDPDNSDVWSPKLWDWDSLKFTAKPSEVSPGAGVMKDGDATGQLLSRGVEEDSGTLTLKIGIEASAVEELVFKPNKRVRSGSPGSSASYPMCQVDACRTDLSNAKDYHRRHKVCELHSKVANALVGPQMQRFCQQCSKFHPLMEFDEGKRSCRRRLAGHNQRRRKTQPEDASANILESAIHDEKVTRNMDIVNLLAVLTRFQGNVVGNSSNMASLPQRDRCLQISDKFANLPPAKATSKTQVKRDFDLNVSVAPQQSSCKQPPEESENLSSPSTMNLLAILSAALSSNPNTLTTLLHVSSDDSGNSKSNRACQDTVVNVNSHSKLARICSPVGGREFDFNVCS…
PeqSPL15	LOC110039299	MEWNFKNSLQWDWENFGLFSGKESEISKSTEQSEWKAEGGSISNGSLYSCGSGTCSGSELGNGSSKKSVPTSISFLSKTGNKTSEGTLEALQVTLNNQIKSNQMAQGEDRRTSPVIVGCVSSGEPPIGLKLGKRTYFENLGSANIKNSSVSLTPPAASMKRSRASHQAIQHTYCQVEGCSTDLTSAKDYHRKHRVCEKHSKSPRVIVAGQERRFCQQCSRFHDLSEFDQKKRSCRRRLSDHNARRRKAQPETISFNPSRLPPSFYDERQQMNFFLNLAPFSHVKPSTSTLLDQSNGFSLSIRKGSWLKTTKAGVEGQLNLPVMDFSNTNTASRDEFNRFMPFKCTASEVLNQDQEAYVHTSNLNGAPELRRALSLLSSDAWCPSSTAQTNMNQLANADP…
AtSPL1	AT2G47070	MEARIDEGGEAQQFYGSVGKRSVEWDLNDWKWDGDLFLATQTTRGRQFFPLGNSSNSSSSCSDEGNDKKRRAVAIQGDTNGALTLNLNGESDGLFPAKKTKSGAVCQVENCEADLSKVKDYHRRHKVCEMHSKATSATVGGILQRFCQQCSRFHLLQEFDEGKRSCRRRLAGHNKRRRKTNPEPGANGNPSDDHSSNYLLITLLKILSNMHNHTGDQDLMSHLLKSLVSHAGEQLGKNLVELLLQGGGSQGSLNIGNSALLGIEQAPQEELKQFSARQDGTATENRSEKQVKMNDFDLNDIYIDSDDTDVERSPPPTNPATSSLDYPSWIHQSSPPQTSRNSDSASDQSPSSSSEDAQMRTGRIVFKLFGKEPNEFPIVLRGQILDWLSHSPTDMESYI…
AtSPL2	AT5G43270	MECNAKPPFQWELENLISFGTSTAEVPRKLKPMEWEIDGFDCTSLYSSSFAYAGSSGSDIAHAFSKSSKSTSISSSSAEVRTHNFTSETGESLPGEFAKGIDTSPSLELSFGSGDPVLGLKLGKRTYFEDFWEVENAKGLGLPVTLASSSVSPVKKSKSIPQRLQTPHCQVEGCNLDLSSAKDYHRKHRICENHSKFPKVVVSGVERRFCQQCSRFHCLSEFDEKKRSCRRRLSDHNARRRKPNPGRTYDGKPQVDFVWNRFALIHPRSEEKFIWPSSKHVPSRVLMPQPAKTEISDTEHNRFGLLDPKTKTARAELFSKEKVTISSHMGASQDLDGALSLLSNSTTWVSSSDQPRRFTLDHHPSSNLQPVAHRSAAQLNSVSGYWQPDPPAVEGPTAL…
AtSPL3	AT2G33810	MSMRRSKAEGKRSLRELSEEEEEEEETEDEDTFEEEEALEKKQKGKATSSSGVCQVESCTADMSKAKQYHKRHKVCQFHAKAPHVRISGLHQRFCQQCSRFHALSEFDEAKRSCRRRLAGHNERRRKSTTD
AtSPL4	AT1G53160	MEGKRSQGQGYMKKKSYLVEEDMETDTDEEEEVGRDRVRGSRGSINRGGSLRLCQVDRCTADMKEAKLYHRRHKVCEVHAKASSVFLSGLNQRFCQQCSRFHDLQEFDEAKRSCRRRLAGHNERRRKSSGESTYGEGSGRRGINGQVVMQNQERSRVEMTLPMPNSSFKRPQIR
AtSPL5	AT3G15270	MEGQRTQRRGYLKDKATVSNLVEEEMENGMDGEEEDGGDEDKRKKVMERVRGPSTDRVPSRLCQVDRCTVNLTEAKQYYRRHRVCEVHAKASAATVAGVRQRFCQQCSRFHELPEFDEAKRSCRRRLAGHNERRRKISGDSFGEGSGRRGFSGQLIQTQERNRVDRKLPMTNSSFKRPQIR
AtSPL6	AT1G69170	MDSWSYGRSVFMSNETLLPCDTFAKNRRFEQRLSNNDDVLISDMAGNSNGFSAVSITKVVPEEEDEENISSSSKFSSQELNRIDFKLRSFLDLGNDDDDTSSRGFALPSKKSRASNLCSQNPLCQVYGCSKDLSSSKDYHKRHRVCEAHSKTSVVIVNGLEQRFCQQCSRFHFLSEFDDGKRSCRRRLAGHNERRRKPAFYFLPGKRHKLLRTSQDVVGNKFLENSSLVLPESFPGSLLYRVIDEDDHRTSRLVSFKDEPTCSMFPTNEQNSSRTYESKPAIYSTEVSSIWDLHETAASRSTRALSLLSAQSQQHLSKFPNTTFSITQPNQNLNHSSSTDYHQMEQPLWIDPGKTNSAGSSSCKGKGTSTVDLLQLSSHLQRIEQQRNYTGDVKQEYNE…
AtSPL7	AT5G18830	MSSLSQSPPPPEMDIQPPALVNDDPSTYSSALWDWGDLLDFAADERLLVDQIHFPPVLSPPLPPLIPTQTPAESELDPSPEESGSGSDRVRKRDPRLICSNFIEGMLPCSCPELDQKLEDAELPKKKRVRGGSGVARCQVPDCEADISELKGYHKRHRVCLRCATASFVVLDGENKRYCQQCGKFHLLPDFDEGKRSCRRKLERHNNRRKRKPVDKGGVAAEQQQVLSQNDNSVIDVEDGKDITCSSDQRAEEEPSLIFEDRHITTQGSVPFTRSINADNFVSVTGSGEAQPDEGMNDTKFERSPSNGDNKSAYSTVCPTGRISFKLYDWNPAEFPRRLRHQIFQWLANMPVELEGYIRPGCTILTVFIAMPEIMWAKLSKDPVAYLDEFILKPGKMLF…
AtSPL8	AT1G02065	MLDYEWDNPSSIVLSGDERNPDSDPTRSSFSFFDPISHYNNDHRHITISPPLLSSFSNQQQQHHLTLYGQTNSNNQFLHHHHHHHSLYGSTTTTTPYGASDPIYHPHSSAPPASLFSYDQTGPGSGSGSSYNFLIPKTEVDFTSNRIGLNLGGRTYFSAADDDFVSRLYRRSRPGESGMANSLSTPRCQAEGCNADLSHAKHYHRRHKVCEFHSKASTVVAAGLSQRFCQQCSRFHLLSEFDNGKRSCRKRLADHNRRRRKCHQSASATQDTGTGKTTPKSPNDSGVKASSSPSSNAPPTISLECFRQRQFQTTASSSTSASSSSNSMFFSSG
AtSPL9	AT2G42200	MEMGSNSGPGHGPGQAESGGSSTESSSFSGGLMFGQKIYFEDGGGGSGSSSSGGRSNRRVRGGGSGQSGQIPRCQVEGCGMDLTNAKGYYSRHRVCGVHSKTPKVTVAGIEQRFCQQCSRFHQLPEFDLEKRSCRRRLAGHNERRRKPQPASLSVLASRYGRIAPSLYENGDAGMNGSFLGNQEIGWPSSRTLDTRVMRRPVSSPSWQINPMNVFSQGSVGGGGTSFSSPEIMDTKLESYKGIGDSNCALSLLSNPHQPHDNNNNNNNNNNNNNNTWRASSGFGPMTVTMAQPPPAPSQHQYLNPPWVFKDNDNDMSPVLNLGRYTEPDNCQISSGTAMGEFELSDHHHQSRRQYMEDENTRAYDSSSHHTNWSL
AtSPL10	AT1G27370	MDCNMVSSFPWDWENLIMSNQSKTENEKKQQSTEWEFEKGEGIESIVPDFLGFEKVSSGSATSFWHTAVSKSSQSTSINSSSPEDKRCNLASQSSPGDSSSNIDFLQVKPSTALEVPIASAESDLCLKLGKRTYSEEFWGRNNNDLSAVSMNLLTPSVVARKKTKSCGQSMQVPRCQIDGCELDLSSSKDYHRKHRVCETHSKCPKVVVSGLERRFCQQCSRFHAVSEFDEKKRSCRKRLSHHNARRRKPQGVFPLNSERVFDRRQHTSMLWNGLSLNTRSEEKYTWGTTYETKPTQMESGFTLSFQRGNGSEDQLFTGSTLSFSAFQTSGGFSAGKSNIQLPDKGVGECSGGLHESHDFYSALSLLSTTSDSQGIKHTPVAEPPPIFGTFPSHFI
AtSPL11	AT1G27360	MDCNMVSSSQWDWEHLIMSNPSRTEDDSKQLPTEWEIEKGEGIESIVPHFSGLERVSSGSATSFWHTAVSKSSQSTSINSSSPEAKRCKLASESSPGDSCSNIDFVQVKAPTALEVSVASAESDLCLKLGKRTYSEEYWGRNNNEISAVSMKLLTPSVVAGKSKLCGQSMPVPRCQIDGCELDLSSAKGYHRKHKVCEKHSKCPKVSVSGLERRFCQQCSRFHAVSEFDEKKRSCRKRLSHHNARRRKPQGVFSMNPERVYDRRQHTNMLWNGVSLNARSEEMYEWGNNTYDTKPRQTEKSFTLSFQRGNGSEDQLVASSSRMFSTSQTSGGFPAGKSKFQLHGEDVGEYSGVLHESQDIHRALSLLSTSSDPLAQPHVQPFSLLCSYDVVPK
AtSPL12	AT3G60030	MEARIEGEVEGHSLEYGFSGKRSVEWDLNDWKWNGDLFVATQLNHGSSNSSSTCSDEGNVEIMERRRIEMEKKKKRRAVTVVAMEEDNLKDDDAHRLTLNLGGNNIEGNGVKKTKLGGGIPSRAICCQVDNCGADLSKVKDYHRRHKVCEIHSKATTALVGGIMQRFCQQCSRFHVLEEFDEGKRSCRRRLAGHNKRRRKANPDTIGNGTSMSDDQTSNYMLITLLKILSNIHSNQSDQTGDQDLLSHLLKSLVSQAGEHIGRNLVGLLQGGGGLQASQNIGNLSALLSLEQAPREDIKHHSVSETPWQEVYANSAQERVAPDRSEKQVKVNDFDLNDIYIDSDDTTDIERSSPPPTNPATSSLDYHQDSRQSSPPQTSRRNSDSASDQSPSSSSGDAQ…
AtSPL13	AT5G50670	MDWNFKLSSGYLSGFDQEPDLSPMDGSISFGGSSQSKADFSFDLKLGRNIGNSSSVFGDTEQVISLSKWKDSALAKPEGSRSSSSKRTRGNGVGTNQMPICLVDGCDSDFSNCREYHKRHKVCDVHSKTPVVTINGHKQRFCQQCSRFHALEEFDEGKRSCRKRLDGHNRRRRKPQPEHIGRPANFFTGFQGSKLLEFSGGSHVFPTTSVLNPSWGNSLVSVAVAANGSSYGQSQSYVVGSSPAKTGIMFPISSSPNSTRSIAKQFPFLQEEESSRTASLCERMTSCIHDSDCALSLLSSSSSSVPHLLQPPLSLSQEAVETVFYGSGLFENASAVSDGSVISGNEAVRLPQTFPFHWE
AtSPL14	AT1G20980	MDEVGAQVAAPMFIHQSLGRKRDLYYPMSNRLVQSQPQRRDEWNSKMWDWDSRRFEAKPVDVEVQEFDLTLRNRSGEERGLDLNLGSGLTAVEETTTTTQNVRPNKKVRSGSPGGNYPMCQVDNCTEDLSHAKDYHRRHKVCEVHSKATKALVGKQMQRFCQQCSRFHLLSEFDEGKRSCRRRLAGHNRRRRKTTQPEEVASGVVVPGNHDTTNNTANANMDLMALLTALACAQGKNAVKPPVGSPAVPDREQLLQILNKINALPLPMDLVSKLNNIGSLARKNMDHPTVNPQNDMNGASPSTMDLLAVLSTTLGSSSPDALAILSQGGFGNKDSEKTKLSSYENGVTTNLEKRTFGFSSVGGERSSSSNQSPSQDSDSRGQDTRSSLSLQLFTSSPED…
AtSPL15	AT3G57920	MELLMCSGQAESGGSSSTESSSLSGGLRFGQKIYFEDGSGSRSKNRVNTVRKSSTTARCQVEGCRMDLSNVKAYYSRHKVCCIHSKSSKVIVSGLHQRFCQQCSRFHQLSEFDLEKRSCRRRLACHNERRRKPQPTTALFTSHYSRIAPSLYGNPNAAMIKSVLGDPTAWSTARSVMQRPGPWQINPVRETHPHMNVLSHGSSSFTTCPEMINNNSTDSSCALSLLSNSYPIHQQQLQTPTNTWRPSSGFDSMISFSDKVTMAQPPPISTHQPPISTHQQYLSQTWEVIAGEKSNSHYMSPVSQISEPADFQISNGTTMGGFELYLHQQVLKQYMEPENTRAYDSSPQHFNWSL
AtSPL16	AT1G76580	MGELPKDDWQMNRWKWDGQRFEAIELQGESLQLSNKKGLDLNLPCGFNDVEGTPVDLTRPSKKVRSGSPGSGGGGGGNYPKCQVDNCKEDLSIAKDYHRRHKVCEVHSKATKALVGKQMQRFCQQCSRFHLLSEFDEGKRSCRRRLDGHNRRRRKTQPDAITSQVVALENRDNTSNNTNMDVMALLTALVCAQGRNEATTNGSPGVPQREQLLQILNKIKALPLPMNLTSKLNNIGILARKNPEQPSPMNPQNSMNGASSPSTMDLLAALSASLGSSAPEAIAFLSQGGFGNKESNDRTKLTSSDHSATTSLEKKTLEFPSFGGGERTSSTNHSPSQYSDSRGQDTRSSLSLQLFTSSPEEESRPKVASSTKYYSSASSNPVEDRSPSSSPVMQELFPL…
OsSPL1	Os01g0292900	MSSGLKKKGLEWDLNDWRWDSNLFLATPSNASPSKCSRRELGRAEGEIDFGVVDKRRRVSPEDDDGEECINAATTNGDDGQISGQRGRSSEDEMPRQGTCSSSGPCCQVDGCTVNLSSARDYNKRHKVCEVHTKSGVVRIKNVEHRFCQQCSRFHFLQEFDEGKKSCRSRLAQHNRRRRKVQVQAGVDVNSLHENHSLSNTLLLLLKQLSGLDSSGPSEQINGPNYLTNLVKNLAALAGTQRNQDMLKNANSAAIASHTGNYVAKGNSLHDSRPHIPVGTESTAEEPTVERRVQNFDLNDAYVEGDENRTDKIVFKLFGKEPNDFPSDLRAQILSWLSNCPSDIESYIRPGCIILTIYMRLPNWMWDKLAADPAHWIQKLISLSTDTLWRTGWMYARVQ…
OsSPL2	Os01g0922600	MDWDAKMPSWDLGTVVGPSGGGGGGGGGGGALDLKLGAPTSWKTTTTVSAASAAPAAVAPPPPPPASSSSSAAAAGKRARAGQGQQAAVPACSVEGCAADLSKCVRDYHRRHKVCEAHSKTAVVTVAGQQQRFCQQCSRFHLLGEFDEEKRSCRKRLDGHNKRRRKPQPDPLNPGNLFANHHGAARFTSYPQIFSTAASMSPQETKWPANVVKTEAADVFQEPYYHALHLNGAGAAAAASIFHHGGNKARKHHFPFLTADHGGGAAAASPLFGCQPFTITPSSESRSSSSSRHSNGKMFAHDGGLDNCALSLLSDNPTPTAQITIPQPLFAGGGQYGGGGGGDVSLTGLSYVRMAGKDTSILAKSATTTATTATTPTTTSAQLQYHGYYHHHVSADQGS…
OsSPL3	Os02g0139400	MGSFGMDWNQKSSVLWDWENMPPIGNSANENPKNVMLAESKLAGVGVDIGHESGHSSGGTFSSSSEIGYGSSKSSISASIDSPSKVGNTIELNFASAEEHDKNMDKGKSKVDDTGTSRSPVVAANRVEPLIGLKLGKRTYFEDVCGGQNVKSSPSGVSVATPSPGLAKKVKVAQQNTQNPHCQVEGCNVDLSSAKPYHRKHRVCEPHSKTLKVIVAGLERRFCQQCSRFHGLAEFDQKKRSCRRRLHDHNARRRKPQPEAISLSSSRLSTLLYGDARQQASFLFGQAPYGQMGSCASSWDNPVPGGFKFTATKAPWSRPTIAAGVDGTHVSNQQASGNVLPHGAHHSFDGLMAFKETNAKVLNQGMEASAVASGSARGPDFEHALSLLSIDSVGAANLQ…
OsSPL4	Os02g0174100	MDWMPPPKPTSPRSPPLLWDWADAAVPGSSSGEVSAAAAAAAAHPGRRRKEKRGRAEEGGGGGGEVRCQVEGCGVELVGVKDYHRKHRVCEAHSKFPRVVVAGQERRFCQQCSRFHALSEFDQKKRSCRRRLYDHNARRRKPQTDVFSYASARPPSSLLFDDNRQISFVWNKAPLSHVRPFAISPWESSSEVGTTDGHIYLDKSHISKSLPAFNTDIDELLPMKDFSAATIWMFFGVLFIRTAQESCMSFH
OsSPL5	Os02g0177300	MAVPAAAVAADVVDFGYAAPMPPPYVGFDPAGMGGERQLFQHGGACHGLYDGGLDFSAAAAFQEAATLGVGLPGGNLLQSLAPPAAAAATPSSLQMPMMMSLPGLPATAADVYPFGGGGFVKREDGPVLDVVGGGGGGRIGLNLGRRTYFSPADVLAVDRLLLRSRLGGMGMEMGMGMGVLGLGLAAAAHHHQPPRCQAEGCKADLSAAKHYHRRHKVCDFHAKAAAVLAAGKQQRFCQQCSRFHVLAEFDEAKRSCRKRLTEHNRRRRKPTAGGQSSKDSPPPPPSKKGTDASIASSYTSCDHHKAAASTTTASGVSCLQELADHHDVGGGHQAAMAAAPPPTLSLAALPPQEEDDEDEDGGLGNVLMMQQHHQRRRLQHDGDGDDDVAAAAAHHHLM…
OsSPL6	Os03g0833300	MEAARVGAQSRHLYGGGLGEPDMDRRDKRLFGWDLNDWRWDSDRFVATPVPAAEASGLALNSSPSSSEEAGAASVRNVNARGDSDKRKRVVVIDDDDVEDDELVENGGGSLSLRIGGDAVAHGAGVGGGADEEDRNGKKIRVQGGSPSGPACQVEGCTADLTGVRDYHRRHKVCEMHAKATTAVVGNTVQRFCQQCSRFHPLQEFDEGKRSCRRRLAGHNRRRRKTRPEVAVGGSAFTEDKISSYLLLGLLGVCANLNADNAEHLRGQELISGLLRNLGAVAKSLDPKELCKLLEACQSMQDGSNAGTSETANALVNTAVAEAAGPSNSKMPFVNGDQCGLASSSVVPVQSKSPTVATPDPPACKFKDFDLNDTYGGMEGFEDGYEGSPTPAFKTTDSP…
OsSPL7	Os04g0551500	MEGNGCGGSGATPRGVVGMHWAPVVTSPPSPQPPFLPPAPCRPDVQMQQQGGLTCLKLGKRPCFWGGDGAGQVAQGSGGGGGGGGGGSADQGKRKEKAATAVPVVPRCQVEGCDITLQGVKEYHRRHKVCEVHAKAPRVVVHGTEQRFCQQCSRFHVLAEFDDAKKSCRRRLAGHNERRRRSNASEAMARGSAHPHGMPVLGHGFPPYGLPTSSAGALSLLSSARATGPWLMPTPDISARSSAALDELIAENRAALLSWQFFSDRQPPPAGRPTGRSPGSETAGGWHAHLQARPPPPGAGGQHENQSGHVTLDLMQATTAAGGSGAPFRPVPARPPKEGGDAGCTSDAWTPSPMEGARVV
OsSPL8	Os04g0656500	MMNVPSAAAASSCDDFGYNATPPPPPSLLPIMDQDGGGGSIQRDHHQHHNHQQLGYNLEPSSLALLPPSNAAAAAAHHATIAHASPHDLLQFYPTSHYLAAAGGAGGGGNPYSHFTAAAAAGSTFQSYYQQPPQDAPEYYFPTLVSSAEENMASFAATQLGLNLGYRTYFPPRGGYTYGHHPPRCQAEGCKADLSSAKRYHRRHKVCEHHSKAPVVVTAGGLHQRFCQQCSRFHLLDEFDDAKKSCRKRLADHNRRRRKSKPSDGEHSGEKRRAQANKSAATKDKAGSSSKNAGIGDGFETQLLGGAHMSKDQDQAMDLGEVVKEAVDPKGKASMQQQQQQAHHGIHQQSHQQHGFPFPSSSGSCLFPQSQGAVSSTDTSNIAQVQEPSLAFHQQHHQH…
OsSPL9	Os05g0408200	MDAPGGGGGGGGGGGGVDAGEPVWDWGNLLDFAVHDDDSLVLPWGDDSIGIEADPAEAALLPPAPSPQPAEAEAEAAGPASLPSSMQAEGSKRRVRKRDPRLVCPNYLAGRVPCACPEIDEMAAALEVEDVATELLAGARKKPKGAGRGSGAAVGGSGGGASRGTPAEMKCQVPGCEADIRELKGYHRRHRVCLRCAHAAAVMLDGVQKRYCQQCGKFHILLDFDEDKRSCRRKLERHNKRRRRKPDSKGILEKDIDDQLDFSADGSGDGELREENIDVTTSETLETVLSNKVLDRETPVGSDDVLSSPTCAQPSLQIDQSKSLVTFAASVEACLGTKQENTKLTNSPVHDTKSTYSSSCPTGRVSFKLYDWNPAEFPRRLRHQIFEWLSSMPVELEGY…
OsSPL10	Os06g0659100	MMSGRMNAAGDESPFPFGAMQAPGPGAYVGFDHGAAAVAAAAAAAQRAGMLQHHHHHMYDGLDFAAAMQFGGGQDAPPHPQLLALPPSMAAPPPPPMPMPLQMPMTMPMPGDVYPALGIVKREGGGGGQDAAAGRIGLNLGRRTYFSPGDMLAVDRLLMRSRLGGVFGLGFGGAHHQPPRCQAEGCKADLSGAKHYHRRHKVCEYHAKASVVAASGKQQRFCQQCSRFHVLTEFDEAKRSCRKRLAEHNRRRRKPAAAATTAVAAAKDAAAAPVAAGKKPSGGAATSYTGDNKNVVSMSAAKSPISSNTSVISCLPEQGKHAAAAARPTALTLGGAPPHESSAPQIGAMLHHHHHHQQDHMQVSSLVHINGGGGGGSNNILSCSSVCSSALPSTATNGE…
OsSPL11	Os06g0663500	MECNPVSSTTSSSLLWDWDATASAEPPPPPGKRGGRDSSSASASAKRGRSAAAAGDAAAVAAEAPRCQVEGCGLELGGYKEYYRKHRVCEPHTKCLRVVVAGQDRRFCQQCSRFHAPSEFDQEKRSCRRRLSDHNARRRKPQTDVFAFGSGTLPRSLFDDRQQISFAWDNNAPLNHANTTSSSSWTSDLQLSQVMDISKRSRKAGADSANIRLSNALPTLCHDTNELLPIKGADASETASKLDGALDVQRALSLLSASSRGLTDPGHQTSSIIQFTNSNQNSTLPSVPSEGNSNVPFWVDGQHQAVEPQVFQFTMDTGNTVFPDLERIKPSYESSMFGLNQIH
OsSPL12	Os06g0703500	MASFGMNWNQKSPVFWDWENPAPFGPNTMENPKSIPHPEPRGVVVAAANHGSTNSSGGTFTSSSELANGSSKSSLSASFDSSSKLGNSLEFRFASVKGHGKNMCKDGEAGRVEDSGTSPAVAVSHGEPVIGLKLGKRTYFENVCGGQNVKSSSAASGVTCPSTVVKKMKVSQQSTQSSYCQVEGCKVDLSSAREYHRKHKVCEAHSKAPKVIVSGLERRFCQQCSRFHGLAEFDQKKKSCRRRLSDHNARRRKPQQEAISFGSSRLATMFYDARQQTDIYFGQSPFGQVRSNAISSCDNLGGFKFTEAKLPWMKPMKTIGLEDLNFSTLQMPGNVVSHTVHHHDFDGLIPFKGNTPKVLNQGVDPACAVVSSNSNGAPDLRRALSLLSSDSWGPADVQA…
OsSPL13	Os07g0505200	MDRKDKARKNFSSSSSSSAASMAALAAAAAAGDGGAALPSPMEEDKKPRLVASSLAPVAGGGGGGSSSSAAVAAGASSSSSSSSVAAAARRGAGRAGGGAPSGGGGGPRCQVERCGVDLSEAGRYNRRHKVCQTHSKEPVVLVAGLRQRFCQQCSRFHELTEFDDAKRSCRRRLAGHNERRRKSAADTAHGENCRHADQDAGRSHQGTGNPPFQIR
OsSPL14	Os08g0509600	MEMASGGGAAAAAGGGVGGSGGGGGGGDEHRQLHGLKFGKKIYFEDAAAAAGGGGTGSGSGSASAAPPSSSSKAAGGGRGGGGKNKGKGVAAAAPPPPPPPPRCQVEGCGADLSGIKNYYCRHKVCFMHSKAPRVVVAGLEQRFCQQCSRFHLLPEFDQGKRSCRRRLAGHNERRRRPQTPLASRYGRLAASVGEHRRFRSFTLDFSYPRVPSSVRNAWPAIQPGDRISGGIQWHRNVAPHGHSSAVAGYGANTYSGQGSSSSGPPVFAGPNLPPGGCLAGVGAATDSSCALSLLSTQPWDTTTHSAAASHNQAAAMSTTTSFDGNPVAPSAMAGSYMAPSPWTGSRGHEGGGRSVAHQLPHEVSLDEVHPGPSHHAHFSGELELALQGNGPAPAPRID…
OsSPL15	Os08g0513700	MQREVGPQVAPPMFLHQIQPLPPHATAAKKRGNPWPAAAVAAAEAKGGGNWNPRMWDWDSRALTAKPSSDALRVNAGLSHHQQQQQQSPPAAAKAAEALRQGGGGSGGLNLQLGLREDAATPMDVSPAATTVSSSPSPPASSAPAQEPVVRPSKRVRSGSPGSASGGGGGGGGGGNSGGGGGSYPMCQVDDCRADLTNAKDYHRRHKVCEIHGKTTKALVGNQMQRFCQQCSRFHPLSEFDEGKRSCRRRLAGHNRRRRKTQPTDVASQLLLPGNQENAANRTQDIVNLITVIARLQGSNVGKLPSIPPIPDKDNLVQIISKINSINNGNSASKSPPSEAVDLNASHSQQQDSVQRTTNGFEKQTNGLDKQTNGFDKQADGFDKQAVPSTMDLLAVLST…
OsSPL16	Os08g0531600	MEWDLKMPPAASWELADELENSGGGGVPAAVSSSSAAVGGGVNAGGGGRQECSVDLKLGGLGEFGGGGAQPRVAVAGEPAKGKGPAAAATGAAAAASSAPAKRPRGAAAAGQQQCPSCAVDGCKEDLSKCRDYHRRHKVCEAHSKTPLVVVSGREMRFCQQCSRFHLLQEFDEAKRSCRKRLDGHNRRRRKPQPDPMNSASYLASQQGARFSPFATPRPEASWTGMIKTEESPYYTHHQIPLGISSRQQHFVGSTSDGGRRFPFLQEGEISFGTGAGAGGVPMDQAAAAAAASVCQPLLKTVAPPPPPHGGGGSGGGKMFSDGGLTQVLDSDCALSLLSAPANSTAIDVGGGRVVVQPTEHIPMAQPLISGLQFGGGGGSSAWFAARPHHQAATGAAAT…
OsSPL17	Os09g0491532	MATGGSGGGGGGGGGGDDVHGLKFGKKIYFEQDAAASASAAAVESSSTSSGGGGKKGKGVAAAAAPPPPLPPRCQVEGCGVDLSGVKPYYCRHKVCYMHAKEPIVVVAGLEQRFCQQCSRCSVHMVRFHQLPEFDQEKKSCRRRLAGHNERRRKPTPGPLSSRYGRLAASFHEEPGRSRSFVVDFSYPRVPSSVRDAWPAIQPSDRMSGSIQWQGGHELHPHRSAVAGYSDHHAFSSHGGSAAGAPMLHHPAFELTSGGCLAGVATDSSCALSLLSTQPWDTTQSTSSHNRSPPMSSTASAFGGGNNPVSPSVMASNYMAASPGWNSSSRGHDGARNVHLPPPHGVVLNEVPPGSVHHGHFSGELELALQGGAPSNRPEAEHGSGSGAFSHSTNAMNWSL
OsSPL18	Os09g0507100	MDWDLKMPVSWDLAELEHNAVPNMAAAASAAEPGIAAVAASRGAPGRPECSVDLKLGGLGEFGAADALKEPAAAAKAPVSSAAAAASVAKVPPSTSTLKRPRGGGGGGGGQCPSCAVDGCKADLSKHRDYHRRHKVCEPHSKTPVVVVSGREMRFCQQCSRFHLLGEFDEAKRSCRKRLDGHNRRRRKPQADSMSSGSFMTSQQGTRFASFTPPRPEPSWPGIIKSEETPYYSHHHHPHPVMTSRQPHFVGSPSSATTAAFSPKEGRRFPFLHEGDQISFGGGGGAAAAATLEISVCQTTVVAPPPPESSSSNKMFSSDGLTTATTTTTTAHHHHHHHQVLDSDCALSLLSSPANSSSVDVSRMVQPSPAAAAGAEHHHHHQIPMAQPLVPNLQQQFGG…
OsSPL19	Os11g0496600	MEWAAAATKAASWGMAVAAAAAADDAGPTMLSFAGPSSSSSSPDAAAAAAAAAAAALHDFSVRARPAAAAPATRRARGGSGGGGGGGGGAEACSVDGCRSDLSRCRDYHRRHKVCEAHAKTPVVVVAGQEQRFCQQCSRFHNLAEFDDGKKSCRKRLDGHNRRRRKPQHDALNPRSFLPYHQANQFSVYPQTFPIADQNADALMRPLDRHPPFSISFSGTFREPKQFPFMQDGGSGLGAARHDLLRPFSSPEDGANITTTRSACNGVPHGLDPECALSLLSSSLHPSPAAGISSATAPPQFAPSSFSRIAASSQAVTTAFASDGGSVAGDHVLVPAVTYEDPSQAMPFSWQV

## Sheet: Table S2
Table S2 Subcellular localization and transmembrane domain prediction of PeqSPL members
Gene name	Subcellular location	Length (aa)	TMRs	Inside (aa)	TMhelix (aa)	Outside (aa)
PeqSPL1	nucleus	365	0	1-365	-	-
PeqSPL2	nucleus	1014	1	1-973	974-991	992-1014
PeqSPL3	nucleus	1106	1	1-1069	1070-1084	1085-1106
PeqSPL4	nucleus	829	1	1-789	790-807	808-829
PeqSPL5	nucleus	496	0	1-496	-	-
PeqSPL6	nucleus	396	0	1-396	-	-
PeqSPL7	nucleus	349	0	1-349	-	-
PeqSPL8	nucleus	987	1	1-944	945-964	965-987
PeqSPL9	nucleus	344	0	1-344	-	-
PeqSPL10	nucleus	181	0	1-181	-	-
PeqSPL11	nucleus	313	0	1-313	-	-
PeqSPL12	nucleus	340	0	1-340	-	-
PeqSPL13	nucleus	410	0	1-410	-	-
PeqSPL14	nucleus	1081	1	1-1044	1045-1059	1060-1081
PeqSPL15	nucleus	472	0	1-472	-	-

## Sheet: Table S3
Table S3 cis-elements in the promoter of PeqSPLs
#sequence name	Family	start	stop	strand	Matrix_score
PeqSPL1	TATA-box	46	51	+	6
PeqSPL1	CAAT-box	58	61	+	4
PeqSPL1	CAAT-box	183	186	+	4
PeqSPL1	TATA-box	201	206	+	6
PeqSPL1	CAAT-box	260	264	-	5
PeqSPL1	MYC	265	270	+	6
PeqSPL1	CAAT-box	266	270	-	5
PeqSPL1	TATA-box	315	320	+	6
PeqSPL1	CAAT-box	323	327	+	5
PeqSPL1	TATA-box	355	358	+	4
PeqSPL1	STRE	366	370	+	5
PeqSPL1	TATA-box	372	377	+	6
PeqSPL1	CAAT-box	402	405	+	4
PeqSPL1	TATA-box	404	409	+	6
PeqSPL1	TATA-box	405	409	-	5
PeqSPL1	TATA-box	419	422	+	4
PeqSPL1	CAAT-box	435	438	+	4
PeqSPL1	TATA-box	518	523	-	6
PeqSPL1	TATA-box	520	523	+	4
PeqSPL1	TATA-box	529	533	-	5
PeqSPL1	TATA-box	530	533	+	4
PeqSPL1	TATA-box	536	539	+	4
PeqSPL1	TATA-box	563	566	+	4
PeqSPL1	TATA-box	570	575	+	6
PeqSPL1	TATA-box	579	584	+	6
PeqSPL1	CAAT-box	613	617	+	5
PeqSPL1	MYC	613	618	-	6
PeqSPL1	ARE	652	657	-	6
PeqSPL1	CAAT-box	676	679	+	4
PeqSPL1	TATA-box	703	708	-	6
PeqSPL1	TATA-box	705	708	+	4
PeqSPL1	CAAT-box	733	736	-	4
PeqSPL1	CAAT-box	748	751	+	4
PeqSPL1	CAAT-box	803	806	-	4
PeqSPL1	MYC	813	818	-	6
PeqSPL1	TATA-box	817	822	-	6
PeqSPL1	TATA-box	819	822	+	4
PeqSPL1	TATA-box	823	828	+	6
PeqSPL1	TATA-box	828	833	+	6
PeqSPL1	AT~TATA-box	829	834	+	6
PeqSPL1	CAAT-box	841	845	+	5
PeqSPL1	MYC	841	846	-	6
PeqSPL1	TGACG-motif	904	908	+	5
PeqSPL1	as-1	904	908	+	5
PeqSPL1	CGTCA-motif	904	908	-	5
PeqSPL1	MYC	915	920	+	6
PeqSPL1	Box 4	932	937	+	6
PeqSPL1	TATA-box	937	940	+	4
PeqSPL1	CAAT-box	981	984	-	4
PeqSPL1	CAAT-box	992	996	+	5
PeqSPL1	CAAT-box	1003	1007	-	5
PeqSPL1	CAAT-box	1027	1031	-	5
PeqSPL1	CAAT-box	1033	1036	-	4
PeqSPL1	STRE	1045	1049	+	5
PeqSPL1	MYC	1094	1099	+	6
PeqSPL1	CAAT-box	1095	1099	-	5
PeqSPL1	CAAT-box	1151	1154	+	4
PeqSPL1	MYB	1154	1159	+	6
PeqSPL1	CAAT-box	1251	1254	+	4
PeqSPL1	CAAT-box	1309	1313	+	5
PeqSPL1	TATA-box	1336	1341	-	6
PeqSPL1	TATA-box	1345	1350	-	6
PeqSPL1	AT~TATA-box	1346	1351	-	6
PeqSPL1	TATA-box	1347	1352	+	6
PeqSPL1	CAAT-box	1352	1356	-	5
PeqSPL1	CAAT-box	1361	1365	+	5
PeqSPL1	MYC	1374	1379	-	6
PeqSPL1	CAAT-box	1386	1389	-	4
PeqSPL1	TATA-box	1402	1407	-	6
PeqSPL1	CAAT-box	1432	1436	+	5
PeqSPL1	MYC	1459	1464	+	6
PeqSPL1	MYC	1482	1488	-	7
PeqSPL1	CAAT-box	1493	1496	-	4
PeqSPL1	CAAT-box	1516	1520	+	5
PeqSPL1	MYC	1531	1536	+	6
PeqSPL1	MYC	1592	1597	+	6
PeqSPL1	CAAT-box	1593	1597	-	5
PeqSPL1	CAAT-box	1611	1614	-	4
PeqSPL1	CAAT-box	1632	1635	-	4
PeqSPL1	CAAT-box	1653	1656	-	4
PeqSPL1	CAAT-box	1664	1667	-	4
PeqSPL1	TATA-box	1672	1677	+	6
PeqSPL1	TATA-box	1673	1677	-	5
PeqSPL1	CAAT-box	1701	1704	+	4
PeqSPL1	ARE	1792	1797	-	6
PeqSPL1	CAAT-box	1859	1862	+	4
PeqSPL1	MYB	1871	1876	+	6
PeqSPL1	CAAT-box	1905	1908	+	4
PeqSPL1	Box 4	1911	1916	-	6
PeqSPL2	MYB	15	20	+	6
PeqSPL2	CGTCA-motif	83	87	+	5
PeqSPL2	TGACG-motif	83	87	-	5
PeqSPL2	as-1	83	87	-	5
PeqSPL2	GT1-motif	96	101	+	6
PeqSPL2	MYC	110	116	-	7
PeqSPL2	Box 4	130	135	+	6
PeqSPL2	CAAT-box	151	154	+	4
PeqSPL2	TATA-box	183	190	-	8
PeqSPL2	TATA-box	187	190	+	4
PeqSPL2	CAAT-box	203	206	+	4
PeqSPL2	TATA-box	205	210	+	6
PeqSPL2	CAAT-box	284	287	-	4
PeqSPL2	CAAT-box	308	312	-	5
PeqSPL2	CAAT-box	327	331	-	5
PeqSPL2	CAAT-box	367	370	+	4
PeqSPL2	CAAT-box	372	376	+	5
PeqSPL2	MYB	380	385	-	6
PeqSPL2	CAAT-box	416	420	-	5
PeqSPL2	MYB	419	424	-	6
PeqSPL2	MYB	462	467	+	6
PeqSPL2	CAAT-box	542	545	+	4
PeqSPL2	ARE	568	573	-	6
PeqSPL2	CGTCA-motif	604	608	+	5
PeqSPL2	TGACG-motif	604	608	-	5
PeqSPL2	as-1	604	608	-	5
PeqSPL2	CAAT-box	607	610	+	4
PeqSPL2	CAAT-box	621	624	+	4
PeqSPL2	ARE	654	659	-	6
PeqSPL2	CAAT-box	670	674	-	5
PeqSPL2	CAAT-box	691	694	+	4
PeqSPL2	CAAT-box	753	756	-	4
PeqSPL2	STRE	779	783	-	5
PeqSPL2	CAAT-box	842	846	+	5
PeqSPL2	TATA-box	847	852	+	6
PeqSPL2	TATA-box	848	852	-	5
PeqSPL2	TATA-box	863	869	-	7
PeqSPL2	TATA-box	866	869	+	4
PeqSPL2	CAAT-box	870	873	+	4
PeqSPL2	TATA-box	874	881	+	8
PeqSPL2	Box 4	916	921	+	6
PeqSPL2	Box 4	928	933	+	6
PeqSPL2	TATA-box	940	948	-	9
PeqSPL2	TATA-box	946	949	+	4
PeqSPL2	CAAT-box	954	958	-	5
PeqSPL2	CAAT-box	987	991	+	5
PeqSPL2	MYC	987	992	-	6
PeqSPL2	CAAT-box	997	1000	-	4
PeqSPL2	TGACG-motif	1039	1043	+	5
PeqSPL2	as-1	1039	1043	+	5
PeqSPL2	CGTCA-motif	1039	1043	-	5
PeqSPL2	CAAT-box	1046	1049	-	4
PeqSPL2	CAAT-box	1118	1121	-	4
PeqSPL2	MYB	1159	1164	-	6
PeqSPL2	TGACG-motif	1171	1175	+	5
PeqSPL2	as-1	1171	1175	+	5
PeqSPL2	CGTCA-motif	1171	1175	-	5
PeqSPL2	CAAT-box	1190	1194	-	5
PeqSPL2	MYC	1249	1254	+	6
PeqSPL2	CAAT-box	1250	1254	-	5
PeqSPL2	CAAT-box	1417	1421	-	5
PeqSPL2	CAAT-box	1458	1461	+	4
PeqSPL2	MYC	1458	1463	-	6
PeqSPL2	CAAT-box	1460	1463	-	4
PeqSPL2	TATA-box	1532	1535	-	4
PeqSPL2	CAAT-box	1541	1544	-	4
PeqSPL2	TATA-box	1543	1548	-	6
PeqSPL2	TATA-box	1562	1566	-	5
PeqSPL2	MYC	1611	1616	-	6
PeqSPL2	CAAT-box	1627	1631	+	5
PeqSPL2	CAAT-box	1655	1659	+	5
PeqSPL2	CAAT-box	1691	1694	-	4
PeqSPL2	CAAT-box	1705	1708	+	4
PeqSPL2	CAAT-box	1786	1790	-	5
PeqSPL2	CAAT-box	1823	1826	-	4
PeqSPL2	CAAT-box	1854	1857	-	4
PeqSPL2	STRE	1883	1887	-	5
PeqSPL2	STRE	1895	1899	-	5
PeqSPL2	CGTCA-motif	1963	1967	+	5
PeqSPL2	TGACG-motif	1963	1967	-	5
PeqSPL2	as-1	1963	1967	-	5
PeqSPL2	CAAT-box	1976	1979	-	4
PeqSPL3	CAAT-box	15	18	-	4
PeqSPL3	CAAT-box	61	64	-	4
PeqSPL3	CAAT-box	89	92	-	4
PeqSPL3	CAAT-box	96	100	+	5
PeqSPL3	CAAT-box	118	122	-	5
PeqSPL3	MYC	140	145	+	6
PeqSPL3	CAAT-box	227	230	-	4
PeqSPL3	TGACG-motif	375	379	+	5
PeqSPL3	as-1	375	379	+	5
PeqSPL3	CGTCA-motif	375	379	-	5
PeqSPL3	STRE	427	431	+	5
PeqSPL3	CAAT-box	434	438	-	5
PeqSPL3	MYC	482	487	+	6
PeqSPL3	CAAT-box	483	487	-	5
PeqSPL3	MYB	529	534	+	6
PeqSPL3	CAAT-box	590	593	+	4
PeqSPL3	CAAT-box	610	617	+	8
PeqSPL3	CAAT-box	622	626	+	5
PeqSPL3	CAAT-box	812	815	-	4
PeqSPL3	CAAT-box	827	831	-	5
PeqSPL3	Box 4	896	901	+	6
PeqSPL3	CAAT-box	934	937	+	4
PeqSPL3	TATA-box	951	956	+	6
PeqSPL3	TATA-box	952	956	-	5
PeqSPL3	TATA-box	963	968	+	6
PeqSPL3	TATA-box	964	970	-	7
PeqSPL3	AT~TATA-box	965	970	+	6
PeqSPL3	MYC	987	993	+	7
PeqSPL3	CGTCA-motif	1006	1010	+	5
PeqSPL3	TGACG-motif	1006	1010	-	5
PeqSPL3	as-1	1006	1010	-	5
PeqSPL3	TATA-box	1048	1055	+	8
PeqSPL3	TGACG-motif	1086	1090	+	5
PeqSPL3	as-1	1086	1090	+	5
PeqSPL3	CGTCA-motif	1086	1090	-	5
PeqSPL3	CAAT-box	1091	1094	-	4
PeqSPL3	TATA-box	1152	1158	-	7
PeqSPL3	AT~TATA-box	1153	1158	-	6
PeqSPL3	TATA-box	1154	1159	+	6
PeqSPL3	CAAT-box	1159	1163	-	5
PeqSPL3	GT1-motif	1189	1195	+	7
PeqSPL3	TATA-box	1202	1207	+	6
PeqSPL3	TATA-box	1203	1207	-	5
PeqSPL3	CAAT-box	1308	1312	-	5
PeqSPL3	TATA-box	1315	1320	+	6
PeqSPL3	TATA-box	1316	1319	-	4
PeqSPL3	TATA-box	1394	1397	-	4
PeqSPL3	CAAT-box	1461	1465	+	5
PeqSPL3	CAAT-box	1464	1467	-	4
PeqSPL3	MYB	1480	1485	+	6
PeqSPL3	CAAT-box	1511	1514	-	4
PeqSPL3	MYB	1589	1594	+	6
PeqSPL3	CAAT-box	1596	1600	+	5
PeqSPL3	CAAT-box	1615	1618	+	4
PeqSPL3	TATA-box	1627	1632	-	6
PeqSPL3	AT~TATA-box	1628	1633	-	6
PeqSPL3	TATA-box	1629	1634	+	6
PeqSPL3	TATA-box	1679	1684	+	6
PeqSPL3	TATA-box	1680	1683	-	4
PeqSPL3	TATA-box	1693	1698	+	6
PeqSPL3	TATA-box	1694	1698	-	5
PeqSPL3	TATA-box	1703	1709	-	7
PeqSPL3	TATA-box	1720	1725	+	6
PeqSPL3	TATA-box	1721	1724	-	4
PeqSPL3	TATA-box	1734	1739	+	6
PeqSPL3	TATA-box	1735	1741	-	7
PeqSPL3	AT~TATA-box	1736	1741	-	6
PeqSPL3	TATA-box	1767	1772	-	6
PeqSPL3	CAAT-box	1879	1882	-	4
PeqSPL3	TATA-box	1886	1892	-	7
PeqSPL3	CAAT-box	1892	1895	-	4
PeqSPL3	CAAT-box	1901	1905	+	5
PeqSPL3	CAAT-box	1939	1942	+	4
PeqSPL3	MYC	1948	1953	+	6
PeqSPL3	CAAT-box	1949	1953	-	5
PeqSPL3	CAAT-box	1969	1972	-	4
PeqSPL4	CAAT-box	16	19	+	4
PeqSPL4	CAAT-box	47	51	-	5
PeqSPL4	CAAT-box	118	122	+	5
PeqSPL4	CAAT-box	121	124	-	4
PeqSPL4	MYB	128	133	+	6
PeqSPL4	MYB	144	149	-	6
PeqSPL4	CAAT-box	151	155	-	5
PeqSPL4	CAAT-box	185	188	-	4
PeqSPL4	CAAT-box	197	200	-	4
PeqSPL4	CAAT-box	214	217	-	4
PeqSPL4	TATA-box	267	272	+	6
PeqSPL4	MYC	426	432	-	7
PeqSPL4	STRE	446	450	-	5
PeqSPL4	TGACG-motif	453	457	+	5
PeqSPL4	as-1	453	457	+	5
PeqSPL4	CGTCA-motif	453	457	-	5
PeqSPL4	TATA-box	480	484	-	5
PeqSPL4	TATA-box	481	484	+	4
PeqSPL4	CAAT-box	488	491	-	4
PeqSPL4	CAAT-box	501	505	-	5
PeqSPL4	CGTCA-motif	509	513	+	5
PeqSPL4	TGACG-motif	509	513	-	5
PeqSPL4	as-1	509	513	-	5
PeqSPL4	CAAT-box	529	533	+	5
PeqSPL4	MYC	530	535	+	6
PeqSPL4	CAAT-box	532	535	-	4
PeqSPL4	CAAT-box	539	542	+	4
PeqSPL4	CAAT-box	543	547	+	5
PeqSPL4	CAAT-box	546	549	-	4
PeqSPL4	CAAT-box	579	583	+	5
PeqSPL4	MYC	579	584	-	6
PeqSPL4	CAAT-box	602	606	-	5
PeqSPL4	TATA-box	623	631	-	9
PeqSPL4	CAAT-box	746	749	-	4
PeqSPL4	CAAT-box	755	758	-	4
PeqSPL4	TATA-box	768	775	+	8
PeqSPL4	CAAT-box	793	796	+	4
PeqSPL4	CAAT-box	805	808	+	4
PeqSPL4	CAAT-box	868	872	+	5
PeqSPL4	MYC	904	909	+	6
PeqSPL4	CAAT-box	905	909	-	5
PeqSPL4	STRE	916	920	-	5
PeqSPL4	MYB	932	937	+	6
PeqSPL4	CAAT-box	992	995	+	4
PeqSPL4	CAAT-box	998	1002	-	5
PeqSPL4	CAAT-box	1091	1097	+	7
PeqSPL4	MYB	1094	1099	+	6
PeqSPL4	TATA-box	1122	1127	-	6
PeqSPL4	TATA-box	1124	1135	+	12
PeqSPL4	TATA-box	1143	1148	+	6
PeqSPL4	TATA-box	1144	1147	-	4
PeqSPL4	TATA-box	1151	1154	-	4
PeqSPL4	CAAT-box	1156	1159	-	4
PeqSPL4	TATA-box	1168	1175	-	8
PeqSPL4	TATA-box	1229	1234	-	6
PeqSPL4	CAAT-box	1317	1321	-	5
PeqSPL4	CAAT-box	1368	1371	+	4
PeqSPL4	TATA-box	1370	1375	-	6
PeqSPL4	TATA-box	1381	1384	-	4
PeqSPL4	CAAT-box	1470	1474	-	5
PeqSPL4	CAAT-box	1484	1488	-	5
PeqSPL4	TATA-box	1488	1496	-	9
PeqSPL4	TATA-box	1490	1495	+	6
PeqSPL4	AT~TATA-box	1492	1497	-	6
PeqSPL4	TATA-box	1524	1530	-	7
PeqSPL4	AT~TATA-box	1525	1530	-	6
PeqSPL4	TATA-box	1542	1547	+	6
PeqSPL4	TATA-box	1543	1546	-	4
PeqSPL4	TATA-box	1561	1568	+	8
PeqSPL4	CAAT-box	1578	1581	+	4
PeqSPL4	CAAT-box	1595	1598	+	4
PeqSPL4	TATA-box	1657	1662	+	6
PeqSPL4	TATA-box	1658	1662	-	5
PeqSPL4	TATA-box	1676	1683	+	8
PeqSPL4	TATA-box	1700	1706	-	7
PeqSPL4	CAAT-box	1738	1742	-	5
PeqSPL4	CGTCA-motif	1772	1776	+	5
PeqSPL4	TGACG-motif	1772	1776	-	5
PeqSPL4	as-1	1772	1776	-	5
PeqSPL4	STRE	1788	1792	+	5
PeqSPL4	TATA-box	1814	1818	-	5
PeqSPL4	STRE	1821	1825	-	5
PeqSPL4	CAAT-box	1866	1870	-	5
PeqSPL4	TATA-box	1883	1886	-	4
PeqSPL4	MYC	1900	1905	+	6
PeqSPL4	CAAT-box	1901	1905	-	5
PeqSPL4	TATA-box	1922	1928	+	7
PeqSPL4	TATA-box	1941	1944	-	4
PeqSPL4	STRE	1977	1981	-	5
PeqSPL4	TATA-box	1986	1992	-	7
PeqSPL4	AT~TATA-box	1987	1992	-	6
PeqSPL4	CAAT-box	1995	1999	+	5
PeqSPL5	MYB	4	9	-	6
PeqSPL5	CAAT-box	39	43	+	5
PeqSPL5	TATA-box	56	60	-	5
PeqSPL5	TATA-box	57	60	+	4
PeqSPL5	STRE	79	83	-	5
PeqSPL5	CAAT-box	84	88	+	5
PeqSPL5	CAAT-box	89	92	-	4
PeqSPL5	CAAT-box	97	100	+	4
PeqSPL5	CAAT-box	101	104	+	4
PeqSPL5	CAAT-box	103	107	-	5
PeqSPL5	TATA-box	117	120	+	4
PeqSPL5	CAAT-box	139	142	+	4
PeqSPL5	CAAT-box	151	154	-	4
PeqSPL5	CAAT-box	170	173	+	4
PeqSPL5	CAAT-box	174	177	+	4
PeqSPL5	CAAT-box	179	182	-	4
PeqSPL5	CAAT-box	198	202	+	5
PeqSPL5	CAAT-box	214	218	+	5
PeqSPL5	TATA-box	233	238	-	6
PeqSPL5	TATA-box	235	238	+	4
PeqSPL5	STRE	243	247	+	5
PeqSPL5	CAAT-box	283	287	-	5
PeqSPL5	CAAT-box	303	306	-	4
PeqSPL5	TATA-box	307	312	+	6
PeqSPL5	TATA-box	308	312	-	5
PeqSPL5	TATA-box	368	373	+	6
PeqSPL5	AT~TATA-box	369	374	+	6
PeqSPL5	TATA-box	379	384	+	6
PeqSPL5	TATA-box	387	392	+	6
PeqSPL5	TATA-box	398	405	-	8
PeqSPL5	TATA-box	402	405	+	4
PeqSPL5	MYC	428	433	-	6
PeqSPL5	TATA-box	436	443	+	8
PeqSPL5	TATA-box	443	448	+	6
PeqSPL5	CAAT-box	459	462	-	4
PeqSPL5	Box 4	464	469	+	6
PeqSPL5	CAAT-box	471	474	+	4
PeqSPL5	TATA-box	481	487	+	7
PeqSPL5	TATA-box	496	504	-	9
PeqSPL5	TATA-box	500	503	+	4
PeqSPL5	TATA-box	506	511	+	6
PeqSPL5	TATA-box	507	511	-	5
PeqSPL5	CGTCA-motif	556	560	+	5
PeqSPL5	TGACG-motif	556	560	-	5
PeqSPL5	as-1	556	560	-	5
PeqSPL5	CAAT-box	572	575	+	4
PeqSPL5	TATA-box	578	581	+	4
PeqSPL5	CAAT-box	618	621	+	4
PeqSPL5	STRE	640	644	-	5
PeqSPL5	CAAT-box	649	653	-	5
PeqSPL5	MYB	651	656	-	6
PeqSPL5	TATA-box	654	658	-	5
PeqSPL5	TATA-box	655	658	+	4
PeqSPL5	TATA-box	669	673	-	5
PeqSPL5	TATA-box	670	673	+	4
PeqSPL5	CAAT-box	730	733	+	4
PeqSPL5	TATA-box	738	742	-	5
PeqSPL5	TATA-box	739	742	+	4
PeqSPL5	TATA-box	792	795	+	4
PeqSPL5	CAAT-box	827	831	+	5
PeqSPL5	CAAT-box	830	834	-	5
PeqSPL5	MYC	847	852	+	6
PeqSPL5	CAAT-box	848	852	-	5
PeqSPL5	MYB	871	876	+	6
PeqSPL5	TATA-box	888	893	+	6
PeqSPL5	MYB	909	914	+	6
PeqSPL5	CAAT-box	992	996	+	5
PeqSPL5	TATA-box	1009	1014	+	6
PeqSPL5	TATA-box	1010	1014	-	5
PeqSPL5	TATA-box	1041	1046	-	6
PeqSPL5	CAAT-box	1083	1087	-	5
PeqSPL5	TATA-box	1117	1122	-	6
PeqSPL5	CAAT-box	1126	1129	-	4
PeqSPL5	TATA-box	1133	1136	-	4
PeqSPL5	CAAT-box	1153	1156	+	4
PeqSPL5	TATA-box	1191	1197	-	7
PeqSPL5	AT~TATA-box	1192	1199	-	8
PeqSPL5	TATA-box	1195	1200	+	6
PeqSPL5	TATA-box	1206	1211	+	6
PeqSPL5	TATA-box	1207	1211	-	5
PeqSPL5	Box 4	1236	1241	-	6
PeqSPL5	TATA-box	1240	1245	+	6
PeqSPL5	TATA-box	1241	1244	-	4
PeqSPL5	TATA-box	1252	1259	-	8
PeqSPL5	CAAT-box	1316	1319	+	4
PeqSPL5	TATA-box	1336	1344	-	9
PeqSPL5	AT~TATA-box	1338	1345	-	8
PeqSPL5	TATA-box	1364	1369	+	6
PeqSPL5	TATA-box	1365	1369	-	5
PeqSPL5	TATA-box	1381	1388	+	8
PeqSPL5	CAAT-box	1388	1391	-	4
PeqSPL5	MYC	1426	1431	-	6
PeqSPL5	CAAT-box	1454	1457	-	4
PeqSPL5	CAAT-box	1500	1503	-	4
PeqSPL5	CAAT-box	1527	1531	-	5
PeqSPL5	CAAT-box	1568	1572	+	5
PeqSPL5	MYC	1569	1574	-	6
PeqSPL5	CAAT-box	1571	1575	-	5
PeqSPL5	Box 4	1583	1588	-	6
PeqSPL5	TATA-box	1621	1624	-	4
PeqSPL5	AT~TATA-box	1651	1656	-	6
PeqSPL5	TATA-box	1651	1656	-	6
PeqSPL5	TATA-box	1652	1657	+	6
PeqSPL5	TATA-box	1669	1676	-	8
PeqSPL5	CAAT-box	1676	1679	-	4
PeqSPL5	CAAT-box	1685	1689	+	5
PeqSPL5	MYB	1712	1717	+	6
PeqSPL5	CAAT-box	1727	1730	+	4
PeqSPL5	TATA-box	1739	1746	-	8
PeqSPL5	TATA-box	1791	1794	-	4
PeqSPL5	CAAT-box	1809	1813	-	5
PeqSPL5	MYB	1855	1860	+	6
PeqSPL5	Box 4	1937	1942	-	6
PeqSPL6	TATA-box	2	7	+	6
PeqSPL6	TATA-box	3	7	-	5
PeqSPL6	CAAT-box	23	27	+	5
PeqSPL6	CAAT-box	28	31	+	4
PeqSPL6	CAAT-box	68	71	+	4
PeqSPL6	CAAT-box	104	107	+	4
PeqSPL6	CAAT-box	110	113	+	4
PeqSPL6	CAAT-box	130	133	+	4
PeqSPL6	Box 4	139	144	+	6
PeqSPL6	CAAT-box	154	157	-	4
PeqSPL6	CAAT-box	171	175	+	5
PeqSPL6	AT~TATA-box	189	194	+	6
PeqSPL6	TATA-box	189	194	+	6
PeqSPL6	TATA-box	227	232	-	6
PeqSPL6	TATA-box	229	232	+	4
PeqSPL6	CAAT-box	256	259	+	4
PeqSPL6	MYC	280	285	+	6
PeqSPL6	CAAT-box	293	296	-	4
PeqSPL6	CAAT-box	302	305	+	4
PeqSPL6	CAAT-box	365	369	+	5
PeqSPL6	CAAT-box	382	386	+	5
PeqSPL6	ARE	418	423	+	6
PeqSPL6	CAAT-box	421	425	+	5
PeqSPL6	CAAT-box	464	468	+	5
PeqSPL6	TATA-box	554	559	+	6
PeqSPL6	AT~TATA-box	555	560	+	6
PeqSPL6	TATA-box	627	630	+	4
PeqSPL6	CAAT-box	633	636	-	4
PeqSPL6	CAAT-box	704	708	+	5
PeqSPL6	ARE	712	717	+	6
PeqSPL6	CAAT-box	716	720	+	5
PeqSPL6	TATA-box	745	748	+	4
PeqSPL6	CAAT-box	754	757	+	4
PeqSPL6	TATA-box	773	776	+	4
PeqSPL6	CAAT-box	789	792	+	4
PeqSPL6	CAAT-box	838	841	-	4
PeqSPL6	TATA-box	935	940	+	6
PeqSPL6	AT~TATA-box	936	941	+	6
PeqSPL6	CAAT-box	963	966	-	4
PeqSPL6	CAAT-box	1002	1006	+	5
PeqSPL6	MYC	1006	1012	+	7
PeqSPL6	CAAT-box	1081	1084	-	4
PeqSPL6	TATA-box	1113	1118	-	6
PeqSPL6	CAAT-box	1147	1151	-	5
PeqSPL6	CAAT-box	1157	1160	+	4
PeqSPL6	CAAT-box	1159	1163	-	5
PeqSPL6	CAAT-box	1171	1174	-	4
PeqSPL6	CAAT-box	1210	1216	-	7
PeqSPL6	CAAT-box	1215	1218	+	4
PeqSPL6	CAAT-box	1217	1221	-	5
PeqSPL6	CAAT-box	1230	1233	-	4
PeqSPL6	CAAT-box	1311	1314	+	4
PeqSPL6	CAAT-box	1315	1318	-	4
PeqSPL6	CAAT-box	1386	1389	+	4
PeqSPL6	CAAT-box	1461	1464	+	4
PeqSPL6	TATA-box	1464	1467	-	4
PeqSPL6	CAAT-box	1509	1513	-	5
PeqSPL6	TATA-box	1517	1522	+	6
PeqSPL6	TATA-box	1518	1522	-	5
PeqSPL6	CAAT-box	1559	1562	+	4
PeqSPL6	TATA-box	1599	1605	-	7
PeqSPL6	AT~TATA-box	1600	1607	-	8
PeqSPL6	Box 4	1647	1652	-	6
PeqSPL6	TATA-box	1681	1687	+	7
PeqSPL6	CAAT-box	1695	1699	-	5
PeqSPL6	TATA-box	1730	1737	-	8
PeqSPL6	CAAT-box	1739	1742	+	4
PeqSPL6	CAAT-box	1751	1754	+	4
PeqSPL6	CAAT-box	1764	1767	+	4
PeqSPL6	STRE	1813	1817	-	5
PeqSPL6	STRE	1822	1826	-	5
PeqSPL6	STRE	1840	1844	-	5
PeqSPL6	STRE	1912	1916	-	5
PeqSPL6	Box 4	1926	1931	-	6
PeqSPL6	CAAT-box	1941	1945	+	5
PeqSPL6	TATA-box	1944	1949	+	6
PeqSPL6	TATA-box	1945	1948	-	4
PeqSPL7	ARE	40	45	+	6
PeqSPL7	MYC	58	64	-	7
PeqSPL7	MYC	66	72	-	7
PeqSPL7	TATA-box	141	146	-	6
PeqSPL7	TATA-box	143	146	+	4
PeqSPL7	CAAT-box	191	195	+	5
PeqSPL7	CAAT-box	194	198	-	5
PeqSPL7	CAAT-box	242	245	+	4
PeqSPL7	CAAT-box	270	273	-	4
PeqSPL7	CAAT-box	287	290	+	4
PeqSPL7	TATA-box	294	305	-	12
PeqSPL7	TATA-box	296	301	+	6
PeqSPL7	AT~TATA-box	297	302	+	6
PeqSPL7	TATA-box	340	347	-	8
PeqSPL7	TATA-box	344	347	+	4
PeqSPL7	CAAT-box	358	361	+	4
PeqSPL7	TATA-box	364	367	+	4
PeqSPL7	TATA-box	387	392	-	6
PeqSPL7	TATA-box	389	392	+	4
PeqSPL7	CAAT-box	394	398	+	5
PeqSPL7	MYC	394	399	-	6
PeqSPL7	CAAT-box	414	417	+	4
PeqSPL7	STRE	440	444	+	5
PeqSPL7	CAAT-box	468	471	-	4
PeqSPL7	TATA-box	488	494	-	7
PeqSPL7	TATA-box	491	494	+	4
PeqSPL7	CAAT-box	503	507	-	5
PeqSPL7	MYB	505	510	-	6
PeqSPL7	GT1-motif	514	520	-	7
PeqSPL7	MYB	516	521	+	6
PeqSPL7	CAAT-box	519	523	+	5
PeqSPL7	Box 4	554	559	+	6
PeqSPL7	CAAT-box	570	574	-	5
PeqSPL7	CAAT-box	577	581	+	5
PeqSPL7	CAAT-box	615	619	-	5
PeqSPL7	GT1-motif	622	627	+	6
PeqSPL7	CAAT-box	637	641	-	5
PeqSPL7	Box 4	661	666	+	6
PeqSPL7	CAAT-box	692	695	+	4
PeqSPL7	CAAT-box	701	705	-	5
PeqSPL7	TATA-box	721	725	-	5
PeqSPL7	TATA-box	722	725	+	4
PeqSPL7	TATA-box	728	732	-	5
PeqSPL7	TATA-box	729	732	+	4
PeqSPL7	TATA-box	734	741	+	8
PeqSPL7	TATA-box	736	743	-	8
PeqSPL7	CAAT-box	746	750	-	5
PeqSPL7	Box 4	751	756	+	6
PeqSPL7	TATA-box	770	775	+	6
PeqSPL7	TATA-box	771	777	-	7
PeqSPL7	AT~TATA-box	772	777	+	6
PeqSPL7	TATA-box	792	797	+	6
PeqSPL7	TATA-box	793	797	-	5
PeqSPL7	CAAT-box	807	810	+	4
PeqSPL7	TATA-box	810	813	+	4
PeqSPL7	CAAT-box	829	833	+	5
PeqSPL7	CAAT-box	854	857	+	4
PeqSPL7	CAAT-box	887	891	-	5
PeqSPL7	TATA-box	907	913	-	7
PeqSPL7	TATA-box	910	913	+	4
PeqSPL7	CAAT-box	925	929	-	5
PeqSPL7	TATA-box	931	934	+	4
PeqSPL7	TATA-box	941	945	-	5
PeqSPL7	TATA-box	942	945	+	4
PeqSPL7	TATA-box	951	956	+	6
PeqSPL7	TATA-box	979	985	-	7
PeqSPL7	TATA-box	982	985	+	4
PeqSPL7	CAAT-box	1000	1003	-	4
PeqSPL7	TATA-box	1028	1035	+	8
PeqSPL7	CAAT-box	1040	1044	+	5
PeqSPL7	TATA-box	1043	1048	-	6
PeqSPL7	AT~TATA-box	1044	1049	-	6
PeqSPL7	TATA-box	1048	1055	+	8
PeqSPL7	CAAT-box	1059	1062	+	4
PeqSPL7	TATA-box	1062	1068	-	7
PeqSPL7	AT~TATA-box	1063	1070	-	8
PeqSPL7	TATA-box	1066	1071	+	6
PeqSPL7	MYC	1083	1088	+	6
PeqSPL7	CAAT-box	1084	1088	-	5
PeqSPL7	CAAT-box	1104	1108	+	5
PeqSPL7	CAAT-box	1142	1146	+	5
PeqSPL7	TATA-box	1153	1158	-	6
PeqSPL7	AT~TATA-box	1154	1159	-	6
PeqSPL7	CAAT-box	1180	1183	-	4
PeqSPL7	CAAT-box	1201	1205	-	5
PeqSPL7	ARE	1210	1215	+	6
PeqSPL7	CAAT-box	1214	1218	+	5
PeqSPL7	CAAT-box	1219	1223	+	5
PeqSPL7	Box 4	1222	1227	-	6
PeqSPL7	MYC	1237	1242	+	6
PeqSPL7	CAAT-box	1238	1242	-	5
PeqSPL7	CAAT-box	1277	1281	+	5
PeqSPL7	CAAT-box	1324	1328	+	5
PeqSPL7	CAAT-box	1392	1396	-	5
PeqSPL7	TATA-box	1400	1407	+	8
PeqSPL7	CAAT-box	1415	1422	-	8
PeqSPL7	TATA-box	1423	1426	-	4
PeqSPL7	TGACG-motif	1446	1450	+	5
PeqSPL7	as-1	1446	1450	+	5
PeqSPL7	CGTCA-motif	1446	1450	-	5
PeqSPL7	CAAT-box	1462	1466	+	5
PeqSPL7	Box 4	1523	1528	-	6
PeqSPL7	CGTCA-motif	1535	1539	+	5
PeqSPL7	TGACG-motif	1535	1539	-	5
PeqSPL7	as-1	1535	1539	-	5
PeqSPL7	CGTCA-motif	1556	1560	+	5
PeqSPL7	TGACG-motif	1556	1560	-	5
PeqSPL7	as-1	1556	1560	-	5
PeqSPL7	CAAT-box	1559	1562	+	4
PeqSPL7	CAAT-box	1564	1568	-	5
PeqSPL7	GT1-motif	1579	1584	-	6
PeqSPL7	MYB	1580	1585	+	6
PeqSPL7	CAAT-box	1631	1635	+	5
PeqSPL7	ARE	1641	1646	-	6
PeqSPL7	CAAT-box	1744	1747	+	4
PeqSPL7	CAAT-box	1854	1858	+	5
PeqSPL7	CAAT-box	1881	1885	+	5
PeqSPL7	MYB	1890	1895	-	6
PeqSPL7	CAAT-box	1910	1914	+	5
PeqSPL7	MYB	1930	1935	+	6
PeqSPL7	CAAT-box	1969	1973	-	5
PeqSPL7	GT1-motif	1991	1996	-	6
PeqSPL8	TGACG-motif	47	51	+	5
PeqSPL8	as-1	47	51	+	5
PeqSPL8	CGTCA-motif	47	51	-	5
PeqSPL8	TATA-box	80	83	+	4
PeqSPL8	CAAT-box	84	87	-	4
PeqSPL8	MYB	92	97	-	6
PeqSPL8	CAAT-box	136	139	+	4
PeqSPL8	TATA-box	146	151	+	6
PeqSPL8	TATA-box	158	161	+	4
PeqSPL8	CAAT-box	171	175	+	5
PeqSPL8	TATA-box	175	178	+	4
PeqSPL8	MYC	184	189	+	6
PeqSPL8	MYC	208	214	-	7
PeqSPL8	CAAT-box	218	221	-	4
PeqSPL8	TATA-box	227	233	-	7
PeqSPL8	AT~TATA-box	228	233	+	6
PeqSPL8	TATA-box	228	233	+	6
PeqSPL8	MYB	243	248	+	6
PeqSPL8	TATA-box	265	268	+	4
PeqSPL8	CAAT-box	275	279	-	5
PeqSPL8	TATA-box	377	382	+	6
PeqSPL8	TATA-box	378	382	-	5
PeqSPL8	CAAT-box	382	385	-	4
PeqSPL8	CAAT-box	436	439	+	4
PeqSPL8	STRE	513	517	+	5
PeqSPL8	CAAT-box	532	535	+	4
PeqSPL8	CAAT-box	548	551	-	4
PeqSPL8	CAAT-box	586	589	-	4
PeqSPL8	TATA-box	621	626	+	6
PeqSPL8	CAAT-box	625	628	-	4
PeqSPL8	TATA-box	636	641	-	6
PeqSPL8	TATA-box	638	641	+	4
PeqSPL8	ARE	670	675	-	6
PeqSPL8	CAAT-box	701	705	+	5
PeqSPL8	TATA-box	798	801	+	4
PeqSPL8	CAAT-box	815	818	-	4
PeqSPL8	CAAT-box	819	822	-	4
PeqSPL8	TATA-box	834	839	+	6
PeqSPL8	AT~TATA-box	835	840	+	6
PeqSPL8	TATA-box	866	871	+	6
PeqSPL8	AT~TATA-box	867	872	+	6
PeqSPL8	CAAT-box	873	876	-	4
PeqSPL8	TATA-box	892	895	+	4
PeqSPL8	CAAT-box	902	905	-	4
PeqSPL8	TATA-box	911	919	+	9
PeqSPL8	TATA-box	921	925	-	5
PeqSPL8	TATA-box	922	925	+	4
PeqSPL8	CAAT-box	935	938	+	4
PeqSPL8	CAAT-box	939	943	-	5
PeqSPL8	TATA-box	968	971	+	4
PeqSPL8	MYC	1041	1047	+	7
PeqSPL8	CAAT-box	1075	1078	+	4
PeqSPL8	CAAT-box	1079	1082	-	4
PeqSPL8	TATA-box	1084	1087	-	4
PeqSPL8	CAAT-box	1097	1100	+	4
PeqSPL8	CAAT-box	1112	1115	+	4
PeqSPL8	TATA-box	1114	1119	+	6
PeqSPL8	TATA-box	1115	1118	-	4
PeqSPL8	TATA-box	1134	1141	-	8
PeqSPL8	TATA-box	1167	1172	+	6
PeqSPL8	TATA-box	1168	1172	-	5
PeqSPL8	CAAT-box	1309	1312	+	4
PeqSPL8	AT~TATA-box	1360	1365	-	6
PeqSPL8	TATA-box	1360	1365	-	6
PeqSPL8	TATA-box	1367	1372	+	6
PeqSPL8	TATA-box	1386	1392	-	7
PeqSPL8	TATA-box	1405	1412	+	8
PeqSPL8	MYC	1449	1454	+	6
PeqSPL8	CAAT-box	1450	1454	-	5
PeqSPL8	CAAT-box	1474	1477	+	4
PeqSPL8	CAAT-box	1495	1499	-	5
PeqSPL8	CAAT-box	1553	1557	+	5
PeqSPL8	TATA-box	1589	1592	-	4
PeqSPL8	MYB	1614	1619	-	6
PeqSPL8	CAAT-box	1622	1626	+	5
PeqSPL8	MYB	1628	1633	-	6
PeqSPL8	CAAT-box	1647	1651	-	5
PeqSPL8	TATA-box	1732	1735	-	4
PeqSPL8	MYC	1789	1795	+	7
PeqSPL8	CAAT-box	1795	1798	-	4
PeqSPL8	TATA-box	1797	1802	-	6
PeqSPL8	AT~TATA-box	1799	1804	-	6
PeqSPL8	TATA-box	1800	1805	+	6
PeqSPL8	MYB	1814	1819	+	6
PeqSPL8	CAAT-box	1846	1849	+	4
PeqSPL8	CAAT-box	1854	1857	+	4
PeqSPL8	TATA-box	1900	1905	+	6
PeqSPL8	TATA-box	1901	1904	-	4
PeqSPL8	TATA-box	1934	1937	-	4
PeqSPL9	CAAT-box	10	14	+	5
PeqSPL9	CAAT-box	28	32	-	5
PeqSPL9	CAAT-box	42	45	-	4
PeqSPL9	CAAT-box	96	99	+	4
PeqSPL9	TATA-box	148	151	+	4
PeqSPL9	Box 4	176	181	+	6
PeqSPL9	CAAT-box	219	222	+	4
PeqSPL9	ARE	232	237	+	6
PeqSPL9	MYC	236	241	-	6
PeqSPL9	CAAT-box	252	255	-	4
PeqSPL9	CAAT-box	291	295	-	5
PeqSPL9	GT1-motif	398	404	-	7
PeqSPL9	MYB	400	405	+	6
PeqSPL9	Box 4	432	437	+	6
PeqSPL9	STRE	448	452	+	5
PeqSPL9	GT1-motif	661	667	-	7
PeqSPL9	MYC	676	681	+	6
PeqSPL9	CAAT-box	677	681	-	5
PeqSPL9	TATA-box	688	692	-	5
PeqSPL9	TATA-box	689	692	+	4
PeqSPL9	CAAT-box	753	757	-	5
PeqSPL9	CAAT-box	764	768	+	5
PeqSPL9	MYC	764	769	-	6
PeqSPL9	TATA-box	782	788	+	7
PeqSPL9	CAAT-box	845	848	+	4
PeqSPL9	MYB	923	928	+	6
PeqSPL9	CAAT-box	955	958	+	4
PeqSPL9	CAAT-box	963	966	+	4
PeqSPL9	TATA-box	1034	1039	+	6
PeqSPL9	TATA-box	1035	1039	-	5
PeqSPL9	MYC	1121	1126	+	6
PeqSPL9	CAAT-box	1137	1141	-	5
PeqSPL9	MYC	1195	1200	+	6
PeqSPL9	CAAT-box	1206	1209	-	4
PeqSPL9	Box 4	1216	1221	-	6
PeqSPL9	TATA-box	1229	1236	+	8
PeqSPL9	CAAT-box	1313	1316	-	4
PeqSPL9	CAAT-box	1321	1324	+	4
PeqSPL9	CAAT-box	1325	1329	+	5
PeqSPL9	CAAT-box	1331	1334	+	4
PeqSPL9	TATA-box	1339	1345	-	7
PeqSPL9	CAAT-box	1348	1352	-	5
PeqSPL9	MYB	1350	1355	-	6
PeqSPL9	GT1-motif	1351	1356	+	6
PeqSPL9	CAAT-box	1359	1362	+	4
PeqSPL9	TATA-box	1361	1366	-	6
PeqSPL9	CAAT-box	1399	1402	-	4
PeqSPL9	TATA-box	1418	1423	+	6
PeqSPL9	TATA-box	1419	1422	-	4
PeqSPL9	MYB	1421	1426	+	6
PeqSPL9	CAAT-box	1467	1471	-	5
PeqSPL9	CAAT-box	1511	1515	+	5
PeqSPL9	TATA-box	1562	1567	+	6
PeqSPL9	TATA-box	1563	1566	-	4
PeqSPL9	CAAT-box	1580	1583	+	4
PeqSPL9	CAAT-box	1607	1611	+	5
PeqSPL9	TATA-box	1676	1683	-	8
PeqSPL9	MYC	1694	1699	+	6
PeqSPL9	CAAT-box	1695	1699	-	5
PeqSPL9	TATA-box	1709	1715	-	7
PeqSPL9	TATA-box	1714	1721	+	8
PeqSPL9	MYB	1812	1817	+	6
PeqSPL9	CAAT-box	1852	1855	+	4
PeqSPL9	GT1-motif	1891	1896	+	6
PeqSPL9	TATA-box	1958	1963	+	6
PeqSPL9	TATA-box	1959	1965	-	7
PeqSPL9	AT~TATA-box	1960	1965	-	6
PeqSPL9	CAAT-box	1972	1976	+	5
PeqSPL10	AT~TATA-box	53	58	+	6
PeqSPL10	TATA-box	53	58	+	6
PeqSPL10	CAAT-box	62	65	-	4
PeqSPL10	STRE	94	98	-	5
PeqSPL10	MYC	116	121	+	6
PeqSPL10	CAAT-box	143	146	+	4
PeqSPL10	CAAT-box	145	149	-	5
PeqSPL10	MYB	177	182	+	6
PeqSPL10	CAAT-box	260	264	+	5
PeqSPL10	TATA-box	264	272	-	9
PeqSPL10	AT~TATA-box	266	273	-	8
PeqSPL10	AT~TATA-box	268	273	+	6
PeqSPL10	TATA-box	268	273	+	6
PeqSPL10	TATA-box	280	286	+	7
PeqSPL10	CAAT-box	287	290	+	4
PeqSPL10	TATA-box	295	303	-	9
PeqSPL10	AT~TATA-box	297	304	-	8
PeqSPL10	AT~TATA-box	299	304	+	6
PeqSPL10	TATA-box	299	304	+	6
PeqSPL10	CAAT-box	329	332	-	4
PeqSPL10	TATA-box	339	345	-	7
PeqSPL10	TATA-box	342	345	+	4
PeqSPL10	CAAT-box	357	361	+	5
PeqSPL10	CAAT-box	360	363	-	4
PeqSPL10	TATA-box	506	511	-	6
PeqSPL10	AT~TATA-box	506	513	-	8
PeqSPL10	AT~TATA-box	508	513	+	6
PeqSPL10	TATA-box	508	513	+	6
PeqSPL10	CAAT-box	524	527	-	4
PeqSPL10	CAAT-box	540	544	+	5
PeqSPL10	MYC	540	545	-	6
PeqSPL10	TATA-box	554	559	+	6
PeqSPL10	CAAT-box	582	586	+	5
PeqSPL10	CAAT-box	591	594	-	4
PeqSPL10	ARE	679	684	+	6
PeqSPL10	STRE	727	731	-	5
PeqSPL10	TATA-box	731	738	-	8
PeqSPL10	TATA-box	735	738	+	4
PeqSPL10	TATA-box	753	759	-	7
PeqSPL10	AT~TATA-box	754	759	+	6
PeqSPL10	TATA-box	754	759	+	6
PeqSPL10	CAAT-box	771	775	-	5
PeqSPL10	CAAT-box	816	819	+	4
PeqSPL10	CAAT-box	888	891	-	4
PeqSPL10	MYB	901	906	-	6
PeqSPL10	CAAT-box	921	925	+	5
PeqSPL10	MYC	921	926	-	6
PeqSPL10	CAAT-box	929	932	-	4
PeqSPL10	CAAT-box	941	944	+	4
PeqSPL10	MYB	965	970	-	6
PeqSPL10	GT1-motif	966	972	+	7
PeqSPL10	TATA-box	973	978	+	6
PeqSPL10	TATA-box	974	978	-	5
PeqSPL10	CAAT-box	1052	1055	+	4
PeqSPL10	CAAT-box	1056	1060	-	5
PeqSPL10	CAAT-box	1065	1068	+	4
PeqSPL10	CGTCA-motif	1072	1076	+	5
PeqSPL10	TGACG-motif	1072	1076	-	5
PeqSPL10	as-1	1072	1076	-	5
PeqSPL10	Box 4	1076	1081	-	6
PeqSPL10	Box 4	1128	1133	-	6
PeqSPL10	CAAT-box	1149	1152	-	4
PeqSPL10	CAAT-box	1169	1172	+	4
PeqSPL10	CAAT-box	1176	1179	+	4
PeqSPL10	CAAT-box	1283	1287	+	5
PeqSPL10	CAAT-box	1385	1388	-	4
PeqSPL10	TATA-box	1387	1392	-	6
PeqSPL10	CAAT-box	1448	1452	+	5
PeqSPL10	MYC	1448	1453	-	6
PeqSPL10	CAAT-box	1565	1568	+	4
PeqSPL10	MYB	1585	1590	-	6
PeqSPL10	TATA-box	1588	1592	-	5
PeqSPL10	TATA-box	1598	1601	-	4
PeqSPL10	TATA-box	1643	1646	-	4
PeqSPL10	TATA-box	1691	1694	-	4
PeqSPL10	TATA-box	1706	1712	+	7
PeqSPL10	MYC	1770	1776	+	7
PeqSPL10	CAAT-box	1799	1803	+	5
PeqSPL10	CAAT-box	1816	1820	+	5
PeqSPL10	CAAT-box	1826	1830	+	5
PeqSPL10	TATA-box	1870	1875	-	6
PeqSPL10	AT~TATA-box	1871	1876	-	6
PeqSPL10	TATA-box	1875	1882	+	8
PeqSPL10	TGACG-motif	1976	1980	+	5
PeqSPL10	as-1	1976	1980	+	5
PeqSPL10	CGTCA-motif	1976	1980	-	5
PeqSPL11	CGTCA-motif	64	68	+	5
PeqSPL11	TGACG-motif	64	68	-	5
PeqSPL11	as-1	64	68	-	5
PeqSPL11	CAAT-box	99	103	-	5
PeqSPL11	CAAT-box	121	124	-	4
PeqSPL11	CAAT-box	169	172	+	4
PeqSPL11	CAAT-box	218	221	+	4
PeqSPL11	CAAT-box	220	224	-	5
PeqSPL11	TATA-box	268	271	+	4
PeqSPL11	GT1-motif	514	519	-	6
PeqSPL11	MYB	515	520	+	6
PeqSPL11	CAAT-box	527	530	+	4
PeqSPL11	CAAT-box	532	536	-	5
PeqSPL11	Box 4	555	560	+	6
PeqSPL11	CAAT-box	559	563	-	5
PeqSPL11	CAAT-box	565	569	-	5
PeqSPL11	CAAT-box	581	584	-	4
PeqSPL11	CAAT-box	606	609	-	4
PeqSPL11	MYC	616	621	+	6
PeqSPL11	CAAT-box	617	621	-	5
PeqSPL11	CAAT-box	624	627	+	4
PeqSPL11	Box 4	626	631	+	6
PeqSPL11	TATA-box	674	677	+	4
PeqSPL11	TATA-box	799	805	-	7
PeqSPL11	TATA-box	804	807	+	4
PeqSPL11	MYC	852	858	+	7
PeqSPL11	TATA-box	856	860	-	5
PeqSPL11	TATA-box	857	860	+	4
PeqSPL11	TATA-box	895	901	-	7
PeqSPL11	CAAT-box	902	906	-	5
PeqSPL11	MYC	957	962	+	6
PeqSPL11	TATA-box	992	995	+	4
PeqSPL11	CAAT-box	996	999	+	4
PeqSPL11	STRE	1010	1014	-	5
PeqSPL11	TATA-box	1044	1047	-	4
PeqSPL11	CAAT-box	1154	1157	-	4
PeqSPL11	CAAT-box	1193	1197	+	5
PeqSPL11	MYC	1193	1198	-	6
PeqSPL11	CAAT-box	1229	1232	-	4
PeqSPL11	STRE	1242	1246	+	5
PeqSPL11	STRE	1267	1271	+	5
PeqSPL11	CAAT-box	1417	1421	-	5
PeqSPL11	TATA-box	1441	1448	-	8
PeqSPL11	MYC	1458	1463	+	6
PeqSPL11	CAAT-box	1459	1463	-	5
PeqSPL11	TATA-box	1484	1489	+	6
PeqSPL11	TATA-box	1485	1489	-	5
PeqSPL11	CAAT-box	1500	1503	+	4
PeqSPL11	CAAT-box	1510	1513	-	4
PeqSPL11	TATA-box	1514	1519	+	6
PeqSPL11	TATA-box	1515	1519	-	5
PeqSPL11	CAAT-box	1540	1543	+	4
PeqSPL11	TATA-box	1568	1573	-	6
PeqSPL11	AT~TATA-box	1569	1574	-	6
PeqSPL11	TATA-box	1576	1581	+	6
PeqSPL11	TGACG-motif	1687	1691	+	5
PeqSPL11	as-1	1687	1691	+	5
PeqSPL11	CGTCA-motif	1687	1691	-	5
PeqSPL11	MYB	1696	1701	+	6
PeqSPL11	CAAT-box	1710	1714	-	5
PeqSPL11	CAAT-box	1727	1731	+	5
PeqSPL11	CAAT-box	1738	1742	+	5
PeqSPL11	CAAT-box	1761	1765	-	5
PeqSPL11	TATA-box	1819	1825	-	7
PeqSPL11	CAAT-box	1829	1833	+	5
PeqSPL11	TATA-box	1834	1839	+	6
PeqSPL11	TATA-box	1835	1841	-	7
PeqSPL11	AT~TATA-box	1836	1841	-	6
PeqSPL11	TATA-box	1841	1852	-	12
PeqSPL11	TATA-box	1849	1854	+	6
PeqSPL11	TATA-box	1875	1878	-	4
PeqSPL11	CAAT-box	1957	1960	-	4
PeqSPL12	TATA-box	56	59	+	4
PeqSPL12	CAAT-box	116	119	-	4
PeqSPL12	TATA-box	156	164	-	9
PeqSPL12	CAAT-box	167	170	-	4
PeqSPL12	CGTCA-motif	217	221	+	5
PeqSPL12	TGACG-motif	217	221	-	5
PeqSPL12	as-1	217	221	-	5
PeqSPL12	MYB	226	231	+	6
PeqSPL12	CAAT-box	260	263	-	4
PeqSPL12	MYB	287	292	+	6
PeqSPL12	CAAT-box	295	298	+	4
PeqSPL12	CAAT-box	303	307	+	5
PeqSPL12	MYC	303	308	-	6
PeqSPL12	CAAT-box	336	339	+	4
PeqSPL12	MYC	336	341	+	6
PeqSPL12	CAAT-box	338	341	-	4
PeqSPL12	CAAT-box	374	377	+	4
PeqSPL12	CAAT-box	380	383	-	4
PeqSPL12	MYC	426	432	-	7
PeqSPL12	CAAT-box	434	438	+	5
PeqSPL12	CAAT-box	453	456	+	4
PeqSPL12	CAAT-box	468	472	+	5
PeqSPL12	Box 4	471	476	+	6
PeqSPL12	TATA-box	506	511	+	6
PeqSPL12	TATA-box	507	511	-	5
PeqSPL12	CAAT-box	611	614	-	4
PeqSPL12	ARE	641	646	-	6
PeqSPL12	CAAT-box	667	670	+	4
PeqSPL12	MYC	672	677	+	6
PeqSPL12	Box 4	692	697	+	6
PeqSPL12	CAAT-box	696	700	-	5
PeqSPL12	CAAT-box	706	710	-	5
PeqSPL12	CAAT-box	713	716	-	4
PeqSPL12	TATA-box	753	756	+	4
PeqSPL12	TATA-box	806	809	+	4
PeqSPL12	TATA-box	902	905	+	4
PeqSPL12	CAAT-box	916	919	-	4
PeqSPL12	CAAT-box	947	950	+	4
PeqSPL12	MYC	947	952	+	6
PeqSPL12	CAAT-box	949	952	-	4
PeqSPL12	CAAT-box	1009	1012	-	4
PeqSPL12	MYB	1016	1021	+	6
PeqSPL12	MYB	1022	1027	+	6
PeqSPL12	CAAT-box	1056	1060	+	5
PeqSPL12	MYC	1079	1084	+	6
PeqSPL12	CAAT-box	1080	1084	-	5
PeqSPL12	CAAT-box	1151	1154	+	4
PeqSPL12	MYC	1151	1156	-	6
PeqSPL12	CAAT-box	1153	1156	-	4
PeqSPL12	CAAT-box	1173	1176	+	4
PeqSPL12	MYC	1173	1178	-	6
PeqSPL12	CAAT-box	1175	1178	-	4
PeqSPL12	MYC	1230	1235	+	6
PeqSPL12	CAAT-box	1231	1235	-	5
PeqSPL12	CAAT-box	1267	1271	+	5
PeqSPL12	TATA-box	1271	1277	-	7
PeqSPL12	CAAT-box	1292	1295	+	4
PeqSPL12	TATA-box	1299	1306	-	8
PeqSPL12	CAAT-box	1316	1319	-	4
PeqSPL12	MYB	1390	1395	-	6
PeqSPL12	CAAT-box	1407	1410	-	4
PeqSPL12	ARE	1417	1422	-	6
PeqSPL12	CAAT-box	1517	1520	+	4
PeqSPL12	CAAT-box	1565	1568	-	4
PeqSPL12	TATA-box	1567	1572	-	6
PeqSPL12	CAAT-box	1605	1608	+	4
PeqSPL12	CAAT-box	1627	1630	+	4
PeqSPL12	CAAT-box	1687	1690	-	4
PeqSPL12	CAAT-box	1693	1696	-	4
PeqSPL12	AT~TATA-box	1752	1757	-	6
PeqSPL12	TATA-box	1752	1757	-	6
PeqSPL12	CAAT-box	1776	1779	+	4
PeqSPL12	STRE	1910	1914	+	5
PeqSPL12	CAAT-box	1925	1929	+	5
PeqSPL12	ARE	1989	1994	-	6
PeqSPL13	ARE	12	17	+	6
PeqSPL13	CAAT-box	16	20	+	5
PeqSPL13	CAAT-box	24	28	+	5
PeqSPL13	STRE	36	40	-	5
PeqSPL13	CAAT-box	56	60	+	5
PeqSPL13	CAAT-box	59	63	-	5
PeqSPL13	CAAT-box	104	108	+	5
PeqSPL13	TATA-box	110	121	+	12
PeqSPL13	TATA-box	118	125	-	8
PeqSPL13	CAAT-box	125	129	-	5
PeqSPL13	TATA-box	169	174	+	6
PeqSPL13	TATA-box	170	174	-	5
PeqSPL13	TATA-box	192	197	+	6
PeqSPL13	TATA-box	203	208	-	6
PeqSPL13	TATA-box	205	208	+	4
PeqSPL13	ARE	209	214	+	6
PeqSPL13	CAAT-box	223	226	-	4
PeqSPL13	CAAT-box	277	281	+	5
PeqSPL13	CAAT-box	293	296	-	4
PeqSPL13	TATA-box	321	325	-	5
PeqSPL13	TATA-box	322	325	+	4
PeqSPL13	CAAT-box	370	374	-	5
PeqSPL13	TATA-box	416	419	+	4
PeqSPL13	TATA-box	437	442	+	6
PeqSPL13	TATA-box	448	453	-	6
PeqSPL13	TATA-box	450	453	+	4
PeqSPL13	ARE	454	459	+	6
PeqSPL13	CAAT-box	468	471	-	4
PeqSPL13	GT1-motif	489	494	-	6
PeqSPL13	CAAT-box	523	526	+	4
PeqSPL13	CAAT-box	538	541	-	4
PeqSPL13	TATA-box	566	570	-	5
PeqSPL13	TATA-box	567	570	+	4
PeqSPL13	CAAT-box	690	694	+	5
PeqSPL13	MYC	696	701	+	6
PeqSPL13	CAAT-box	710	714	-	5
PeqSPL13	TATA-box	739	744	+	6
PeqSPL13	CAAT-box	744	747	-	4
PeqSPL13	CAAT-box	751	755	+	5
PeqSPL13	CAAT-box	784	787	-	4
PeqSPL13	TATA-box	798	805	-	8
PeqSPL13	TATA-box	812	820	+	9
PeqSPL13	TATA-box	813	817	-	5
PeqSPL13	Box 4	822	827	+	6
PeqSPL13	CAAT-box	826	829	-	4
PeqSPL13	CAAT-box	845	848	-	4
PeqSPL13	TATA-box	864	872	+	9
PeqSPL13	CAAT-box	883	886	+	4
PeqSPL13	GT1-motif	976	982	-	7
PeqSPL13	MYB	978	983	+	6
PeqSPL13	CAAT-box	1018	1022	+	5
PeqSPL13	TATA-box	1021	1026	+	6
PeqSPL13	TATA-box	1022	1026	-	5
PeqSPL13	CAAT-box	1033	1036	+	4
PeqSPL13	TATA-box	1035	1040	-	6
PeqSPL13	AT~TATA-box	1036	1041	-	6
PeqSPL13	TATA-box	1043	1048	-	6
PeqSPL13	AT~TATA-box	1044	1049	-	6
PeqSPL13	TATA-box	1059	1064	-	6
PeqSPL13	AT~TATA-box	1060	1065	-	6
PeqSPL13	TATA-box	1061	1066	+	6
PeqSPL13	CAAT-box	1069	1072	-	4
PeqSPL13	TATA-box	1076	1084	+	9
PeqSPL13	TATA-box	1078	1081	-	4
PeqSPL13	CAAT-box	1098	1102	+	5
PeqSPL13	TATA-box	1114	1117	-	4
PeqSPL13	CAAT-box	1125	1128	+	4
PeqSPL13	TATA-box	1171	1176	-	6
PeqSPL13	CAAT-box	1205	1209	+	5
PeqSPL13	CAAT-box	1230	1234	+	5
PeqSPL13	Box 4	1243	1248	-	6
PeqSPL13	CAAT-box	1247	1251	-	5
PeqSPL13	CAAT-box	1272	1275	+	4
PeqSPL13	MYC	1272	1277	-	6
PeqSPL13	CAAT-box	1274	1277	-	4
PeqSPL13	CAAT-box	1305	1308	-	4
PeqSPL13	CAAT-box	1312	1316	-	5
PeqSPL13	TATA-box	1417	1424	+	8
PeqSPL13	CAAT-box	1448	1451	-	4
PeqSPL13	CAAT-box	1456	1459	+	4
PeqSPL13	CAAT-box	1468	1472	+	5
PeqSPL13	CAAT-box	1477	1481	+	5
PeqSPL13	CAAT-box	1495	1498	+	4
PeqSPL13	MYC	1495	1500	-	6
PeqSPL13	CAAT-box	1497	1500	-	4
PeqSPL13	MYC	1507	1512	+	6
PeqSPL13	CAAT-box	1508	1512	-	5
PeqSPL13	MYC	1521	1526	-	6
PeqSPL13	CAAT-box	1539	1542	+	4
PeqSPL13	MYC	1539	1544	-	6
PeqSPL13	CAAT-box	1541	1544	-	4
PeqSPL13	CAAT-box	1554	1557	-	4
PeqSPL13	CAAT-box	1558	1561	-	4
PeqSPL13	CAAT-box	1576	1580	+	5
PeqSPL13	CAAT-box	1592	1596	+	5
PeqSPL13	ARE	1600	1605	+	6
PeqSPL13	CAAT-box	1608	1611	-	4
PeqSPL13	CAAT-box	1616	1619	+	4
PeqSPL13	MYC	1616	1621	-	6
PeqSPL13	CAAT-box	1618	1621	-	4
PeqSPL13	STRE	1628	1632	-	5
PeqSPL13	CAAT-box	1677	1680	+	4
PeqSPL13	MYB	1694	1699	+	6
PeqSPL13	CAAT-box	1702	1705	+	4
PeqSPL13	CAAT-box	1727	1730	-	4
PeqSPL13	TATA-box	1738	1744	-	7
PeqSPL13	CAAT-box	1758	1761	-	4
PeqSPL13	CAAT-box	1790	1793	+	4
PeqSPL13	TATA-box	1805	1810	+	6
PeqSPL13	TATA-box	1806	1810	-	5
PeqSPL13	TATA-box	1832	1835	-	4
PeqSPL13	TATA-box	1844	1849	+	6
PeqSPL13	TATA-box	1845	1849	-	5
PeqSPL13	CAAT-box	1899	1902	-	4
PeqSPL13	CAAT-box	1905	1908	-	4
PeqSPL13	TATA-box	1917	1923	-	7
PeqSPL13	TATA-box	1925	1933	-	9
PeqSPL13	CAAT-box	1995	1998	+	4
PeqSPL14	CAAT-box	26	36	-	11
PeqSPL14	MYB	31	36	-	6
PeqSPL14	CAAT-box	73	77	-	5
PeqSPL14	MYC	121	127	-	7
PeqSPL14	CAAT-box	127	130	-	4
PeqSPL14	CAAT-box	151	155	-	5
PeqSPL14	MYB	188	193	-	6
PeqSPL14	CAAT-box	209	215	-	7
PeqSPL14	MYB	227	232	-	6
PeqSPL14	CAAT-box	232	241	-	10
PeqSPL14	MYB	351	356	+	6
PeqSPL14	CAAT-box	468	472	-	5
PeqSPL14	TATA-box	508	514	-	7
PeqSPL14	STRE	561	565	+	5
PeqSPL14	TATA-box	574	581	-	8
PeqSPL14	TATA-box	578	581	+	4
PeqSPL14	TATA-box	592	598	+	7
PeqSPL14	ARE	613	618	+	6
PeqSPL14	CAAT-box	698	701	-	4
PeqSPL14	CAAT-box	717	721	-	5
PeqSPL14	CAAT-box	722	726	-	5
PeqSPL14	MYB	747	752	+	6
PeqSPL14	CAAT-box	786	790	+	5
PeqSPL14	CAAT-box	844	847	+	4
PeqSPL14	MYC	844	849	+	6
PeqSPL14	CAAT-box	846	849	-	4
PeqSPL14	CAAT-box	851	854	-	4
PeqSPL14	CAAT-box	868	871	-	4
PeqSPL14	CAAT-box	896	899	+	4
PeqSPL14	CAAT-box	898	902	-	5
PeqSPL14	CAAT-box	923	926	+	4
PeqSPL14	CAAT-box	1061	1065	+	5
PeqSPL14	TATA-box	1101	1106	-	6
PeqSPL14	AT~TATA-box	1102	1107	-	6
PeqSPL14	TATA-box	1105	1110	+	6
PeqSPL14	GT1-motif	1174	1179	-	6
PeqSPL14	CAAT-box	1190	1193	-	4
PeqSPL14	TATA-box	1203	1206	-	4
PeqSPL14	TATA-box	1245	1250	+	6
PeqSPL14	TATA-box	1246	1250	-	5
PeqSPL14	TATA-box	1274	1279	+	6
PeqSPL14	TATA-box	1275	1278	-	4
PeqSPL14	TATA-box	1319	1324	+	6
PeqSPL14	TATA-box	1320	1324	-	5
PeqSPL14	TATA-box	1337	1343	-	7
PeqSPL14	CAAT-box	1367	1370	+	4
PeqSPL14	TATA-box	1369	1374	-	6
PeqSPL14	AT~TATA-box	1370	1375	-	6
PeqSPL14	CAAT-box	1513	1516	+	4
PeqSPL14	CAAT-box	1557	1561	-	5
PeqSPL14	TGACG-motif	1591	1595	+	5
PeqSPL14	as-1	1591	1595	+	5
PeqSPL14	CGTCA-motif	1591	1595	-	5
PeqSPL14	CAAT-box	1606	1610	-	5
PeqSPL14	CAAT-box	1623	1626	+	4
PeqSPL14	TATA-box	1636	1642	+	7
PeqSPL14	CAAT-box	1767	1770	+	4
PeqSPL14	CAAT-box	1775	1779	-	5
PeqSPL14	Box 4	1815	1820	-	6
PeqSPL14	TATA-box	1836	1841	-	6
PeqSPL14	TATA-box	1877	1884	+	8
PeqSPL14	CAAT-box	1886	1889	-	4
PeqSPL14	Box 4	1921	1926	-	6
PeqSPL14	CAAT-box	1948	1952	-	5
PeqSPL14	CAAT-box	1971	1975	+	5
PeqSPL15	CAAT-box	7	11	+	5
PeqSPL15	GT1-motif	28	34	-	7
PeqSPL15	ARE	51	56	+	6
PeqSPL15	CAAT-box	65	68	+	4
PeqSPL15	MYC	65	70	+	6
PeqSPL15	CAAT-box	67	70	-	4
PeqSPL15	CAAT-box	137	141	-	5
PeqSPL15	MYB	154	159	-	6
PeqSPL15	TATA-box	176	182	-	7
PeqSPL15	TATA-box	179	182	+	4
PeqSPL15	TATA-box	254	257	+	4
PeqSPL15	CAAT-box	318	321	-	4
PeqSPL15	CAAT-box	322	325	-	4
PeqSPL15	CAAT-box	364	367	-	4
PeqSPL15	CAAT-box	376	379	+	4
PeqSPL15	STRE	381	385	-	5
PeqSPL15	STRE	388	392	+	5
PeqSPL15	CAAT-box	445	448	-	4
PeqSPL15	MYB	452	457	+	6
PeqSPL15	MYC	486	491	+	6
PeqSPL15	CAAT-box	487	491	-	5
PeqSPL15	MYB	490	495	-	6
PeqSPL15	CAAT-box	523	526	-	4
PeqSPL15	CAAT-box	532	536	+	5
PeqSPL15	CAAT-box	542	545	-	4
PeqSPL15	CAAT-box	584	587	-	4
PeqSPL15	CAAT-box	604	607	-	4
PeqSPL15	CAAT-box	629	632	+	4
PeqSPL15	CAAT-box	752	756	+	5
PeqSPL15	CAAT-box	779	783	-	5
PeqSPL15	CAAT-box	791	794	-	4
PeqSPL15	AT~TATA-box	929	934	+	6
PeqSPL15	TATA-box	929	934	+	6
PeqSPL15	TATA-box	972	977	+	6
PeqSPL15	AT~TATA-box	973	978	+	6
PeqSPL15	TATA-box	1015	1021	+	7
PeqSPL15	STRE	1051	1055	-	5
PeqSPL15	TATA-box	1137	1141	-	5
PeqSPL15	TATA-box	1145	1148	-	4
PeqSPL15	TATA-box	1172	1175	-	4
PeqSPL15	TATA-box	1191	1196	+	6
PeqSPL15	TATA-box	1192	1196	-	5
PeqSPL15	STRE	1235	1239	+	5
PeqSPL15	CAAT-box	1254	1258	-	5
PeqSPL15	TATA-box	1260	1265	+	6
PeqSPL15	TATA-box	1261	1264	-	4
PeqSPL15	CAAT-box	1273	1276	-	4
PeqSPL15	CAAT-box	1288	1291	+	4
PeqSPL15	CAAT-box	1317	1321	-	5
PeqSPL15	ARE	1319	1324	-	6
PeqSPL15	TATA-box	1332	1337	+	6
PeqSPL15	TATA-box	1333	1336	-	4
PeqSPL15	GT1-motif	1375	1383	-	9
PeqSPL15	CAAT-box	1442	1446	+	5
PeqSPL15	CAAT-box	1460	1463	+	4
PeqSPL15	MYC	1460	1465	-	6
PeqSPL15	CAAT-box	1462	1465	-	4
PeqSPL15	CAAT-box	1526	1530	-	5
PeqSPL15	CAAT-box	1551	1555	+	5
PeqSPL15	Box 4	1576	1581	-	6
PeqSPL15	TATA-box	1588	1593	+	6
PeqSPL15	TATA-box	1589	1593	-	5
PeqSPL15	TATA-box	1595	1598	-	4
PeqSPL15	TATA-box	1608	1613	-	6
PeqSPL15	TATA-box	1632	1637	+	6
PeqSPL15	TATA-box	1633	1639	-	7
PeqSPL15	AT~TATA-box	1634	1639	-	6
PeqSPL15	CAAT-box	1645	1648	+	4
PeqSPL15	CAAT-box	1671	1674	+	4
PeqSPL15	TATA-box	1708	1714	-	7
PeqSPL15	CAAT-box	1732	1735	+	4
PeqSPL15	TATA-box	1786	1791	-	6
PeqSPL15	CAAT-box	1864	1867	+	4
PeqSPL15	CAAT-box	1866	1870	-	5
PeqSPL15	CAAT-box	1885	1889	+	5
PeqSPL15	CAAT-box	1946	1950	+	5
PeqSPL15	MYC	1946	1951	-	6
PeqSPL15	MYC	1970	1975	+	6

## Sheet: Table S4
Table S4 Statistics of cis-elements in the promoter of PeqSPLs
cis-element name	Number of cis-elemenets	Functions of cis-elemenets
CAAT-box	548	common cis-acting element in promoter and enhancer regions
TATA-box	396	core promoter element around -30 of transcription start
MYC	80	--
MYB	56	--
AT~TATA-box	49	--
STRE	34	--
Box 4	32	part of a conserved DNA module involved in light responsiveness
CGTCA-motif	23	cis-acting regulatory element involved in the MeJA-responsiveness
TGACG-motif	23	cis-acting regulatory element involved in the MeJA-responsiveness
as-1	23	--
ARE	22	cis-acting regulatory element essential for the anaerobic induction
G-box	18	cis-acting regulatory element involved in light responsiveness
ERE	17	--
GT1-motif	17	light responsive element
ABRE	16	cis-acting element involved in the abscisic acid responsiveness
MYB-like sequence	16	--
TCT-motif	15	part of a light responsive element
AAGAA-motif	13	--
W box	13	--
TATA	12	--
TGA-element	12	auxin-responsive element
WUN-motif	12	--
GATA-motif	10	part of a light responsive element
GCN4_motif	9	cis-regulatory element involved in endosperm expression
TCA-element	9	cis-acting element involved in salicylic acid responsiveness
CAT-box	8	cis-acting regulatory element related to meristem expression
DRE core	8	--
MBS	8	MYB binding site involved in drought-inducibility
TCA	8	--
TCCC-motif	8	part of a light responsive element
ATCT-motif	6	part of a conserved DNA module involved in light responsiveness
WRE3	6	--
ABRE3a	5	--
ABRE4	5	--
AE-box	5	part of a module for light response
CCAAT-box	5	MYBHv1 binding site
I-box	5	part of a light responsive element
MYB recognition site	5	--
Sp1	5	light responsive element
AT-rich element	4	binding site of AT-rich DNA binding protein (ATBP-1)
AT-rich sequence	4	element for maximal elicitor-mediated activation (2copies)
GC-motif	4	enhancer-like element involved in anoxic specific inducibility
MRE	4	MYB binding site involved in light responsiveness
P-box	4	gibberellin-responsive element
TC-rich repeats	4	cis-acting element involved in defense and stress responsiveness
chs-CMA2a	4	part of a light responsive element
circadian	4	cis-acting regulatory element involved in circadian control
A-box	3	cis-acting regulatory element
ATC-motif	3	part of a conserved DNA module involved in light responsiveness
CARE	3	--
CCGTCC motif	3	--
CCGTCC-box	3	--
Myb-binding site	3	--
chs-CMA1a	3	part of a light responsive element
ACE	2	cis-acting element involved in light responsiveness
Box II	2	part of a light responsive element
GARE-motif	2	gibberellin-responsive element
GTGGC-motif	2	part of a light responsive element
Gap-box	2	part of a light responsive element
HD-Zip 1	2	element involved in differentiation of the palisade mesophyll cells
LAMP-element	2	part of a light responsive element
LTR	2	cis-acting element involved in low-temperature responsiveness
O2-site	2	cis-acting regulatory element involved in zein metabolism regulation
RY-element	2	cis-acting regulatory element involved in seed-specific regulation
SARE	2	cis-acting element involved in salicylic acid responsiveness
TATC-box	2	cis-acting element involved in gibberellin-responsiveness
3-AF1 binding site	1	light responsive element
AC-I	1	--
AuxRR-core	1	cis-acting regulatory element involved in auxin responsiveness
E2F	1	--
GA-motif	1	part of a light responsive element
re2f-1	1	--

## Sheet: Table S5
Table S5 Expression pattern of PeqSPLs
Name	gene_id	Mature anthers	Root apex	Lamina of young leaf	Vein of young leaf	Root without apex	Young anthers	Internode	Labellum	Outer tepals	Lateral inner tepals	Young flowers	Columns	Pedicels	Apical meristem	Young inflorescense meristem	Large inflorescence meristem	Young leaf	Intermediate leaf	Ovary
PeqSPL1	LOC110018951	1.11394	1.69897	1.81954	1.79934	2.01703	2.43775	2.04532	3.03822	2.83378	2.94349	3.00647	3.10003	2.69373	2.92376	3.27439	3.31154	3.01578	3.02979	2.94498
PeqSPL2	LOC110021553	3.32056	3.29667	3.4079	3.44529	3.4707	3.041	3.38471	3.41946	3.41996	3.38039	3.43345	3.47085	3.54233	3.34439	3.40106	3.44138	3.36568	3.39393	3.57252
PeqSPL3	LOC110021701	2.91698	3.40243	3.49982	3.53504	3.50024	3.16732	3.45803	3.70415	3.65667	3.63749	3.66539	3.70697	3.7185	3.53631	3.8386	3.83321	3.5275	3.60649	3.6902
PeqSPL4	LOC110022067	2.69723	2.9284	3.01536	3.04493	3.13354	2.58771	3.2052	3.00903	3.041	2.99826	3.02325	3.00647	3.08099	3.02572	3.03019	2.99957	2.97405	2.93298	3.04532
PeqSPL5	LOC110023454	1.30103	3.70603	3.23198	3.22763	3.41229	2.57403	3.49927	3.51746	3.5876	3.66997	3.65753	3.50907	3.53339	3.78183	4.01305	3.97053	3.77546	3.74687	3.56407
PeqSPL6	LOC110024613	1.30103	-0.619789	-0.619789	-0.619789	-0.619789	-0.0222764	0.954243	0.60206	1.34242	-0.619789	1.49136	-0.267606	0	1.39794	2.13672	2.04139	1.74036	1.94939	1.11394
PeqSPL7	LOC110026415	2.3631	3.07354	3.08761	2.5311	1.53659	1.82062	2.45532	2.51915	2.91242	3.07043	3.24392	1.78154	2.83041	2.307	3.01333	2.81465	3.88419	3.12473	2.62091
PeqSPL8	LOC110027702	3.07628	2.93702	3.16197	3.15897	3.11093	2.89653	3.17667	2.91751	2.78958	2.78746	2.91487	3.12024	3.10992	3.276	3.49762	3.5479	3.4096	3.46864	3.09096
PeqSPL9	LOC110030741	1.17609	3.00303	0.90309	1.72428	2.90849	-0.318759	0.845098	2.54654	2.75358	2.69461	2.93702	2.13988	2.17609	-0.619789	3.49638	3.18041	2.31175	2.15534	2.76042
PeqSPL10	LOC110030902	2.25768	3.14457	3.43024	3.36436	3.15168	3.0607	3.42357	3.84788	3.98731	3.98259	3.73918	3.83117	3.66238	2.93902	3.22089	3.24005	2.99034	3.16107	3.51838
PeqSPL11	LOC110031164	2.19312	1.85126	1.47712	1.60206	1.74036	2.47422	1.83251	1.76343	1.85126	1.90309	2.0086	1.90309	1.98227	2.15229	2.16732	2.04922	2.06819	2.11727	2.02119
PeqSPL12	LOC110033253	1.716	3.36286	2.88366	2.81425	2.85552	2.06819	2.57171	2.64933	2.83948	2.86923	3.09167	2.53148	2.83187	3.68323	3.31806	3.13893	3.66266	3.61637	2.72835
PeqSPL13	LOC110033310	0.60206	2.22789	2.35411	2.37107	2.42488	2.13354	2.63548	2.43457	2.69373	2.70329	2.55267	2.59329	2.71933	2.77815	2.7364	2.8293	2.55991	2.59879	2.54654
PeqSPL14	LOC110033499	0.60206	2.71517	2.79934	2.77452	2.74036	2.08279	2.69548	2.92273	2.80346	2.99782	2.7364	3.00346	2.76641	2.46687	2.74194	2.78746	2.74351	2.7007	2.85733
PeqSPL15	LOC110039299	2.08279	2.74974	2.58546	2.59329	2.97267	2.42488	2.33646	2.04922	2.13033	1.95904	2.74507	1.76343	2.4843	2.99826	3.10175	3.07628	2.87274	2.80209	2.62634

## Sheet: Table S6
Table S6 Primers sequences used in the qRT-PCR experiment
Name	gene_id	upstream primer	downstream primer
PeqSPL1	LOC110018951	TGATGCGGAGGCTACTT	GGCACAAAACGGTCTGA
PeqSPL2	LOC110021553	GTTTTACGGGCACAGA	TCATCCCACATAGACACC
PeqSPL3	LOC110021701	TGGCGAGAAAGCGAGAT	TGAGTGCCCAGACATAAC
PeqSPL4	LOC110022067	AACAGTGCCGATAAACC	TGGAAGCCAAACAGGA
PeqSPL5	LOC110023454	TTGAGGACTTTGGTAGGG	GGGGCTTTTAGAATGGT
PeqSPL6	LOC110024613	CTTTGTAGGGTTAGAGGC	GGGTAGTCGGAAATGAT
PeqSPL7	LOC110026415	CTGCTAATGGCTACGG	CTGCCCTCCTCCTACA
PeqSPL8	LOC110027702	CTGCTCCTGTGACCCC	CCTTTCCCAACGATTC
PeqSPL9	LOC110030741	GAGGAGGAGATGGGGATA	CTGACAGAAACGCTGAGAT
PeqSPL10	LOC110030902	GCAGATTCCACGAGTTA	ACCTTCCCGTCTTGAT
PeqSPL11	LOC110031164	TGAGGGAAAGCGAAGT	GGGGATTTGTTAGGGA
PeqSPL12	LOC110033253	TGGCAGGCGTGGTAGA	ATGGCTGAGTTGACAGAAGA
PeqSPL13	LOC110033310	TTCTGTCATCCTCCACG	CCACGCTCATTCTCAAC
PeqSPL14	LOC110033499	CGAACTGGGCGTATTA	TTCAGAGGGACTATGGG
PeqSPL15	LOC110039299	TACAGTGGGATTGGGAGA	GAGCCATTGCTGATTGA
ACTIN	LOC110036739	TTGTGAGCAACTGGGATG	GCCACGCGAAGTTCATTG
